# Supplementary material for: Gut‐Microbiome and Nutritional Analysis Reveals Food Intake as a Key Factor in the Incidence and Prevention of Colon Polyps: A Cross‐Sectional Study
Source: Health Sci Rep. 2025 Aug 26;8(8):e71109. doi: 10.1002/hsr2.71109 (PMC12379736; doi:10.1002/hsr2.71109)
Supplement: Supplementary file 1 — SI 1: Basic Information Lifestyle. SI 2: Basic Information tests. SI 3: LEFSe. SI 4. [file HSR2-8-e71109-s001.xlsx]

## Sheet: SI 1 Basic Information Lifestyl
Admission number	Gender	BMI	Smoking (cigarettes/days)	Tobacco age	Frequency of drinking	consumption	Dietary preferences	Frequency of eating breakfast	Whether a first-degree relative has or has had colorectal polyps	Frequency of defecation (defecation)
0685148	female	27.8852	0	0	never drink or rarely drink	(-)	Oily, spicy food	7/week	No	1-2/day
0864890	male	23.3564	1~10	>10 years	drink almost every day	50mL/day	salty food	7/week	No	1-2/day
0684719	female	20.5457	0	0	never drink or rarely drink	(-)	Oily, spicy food | salty food	7/week	No	1-2/day
0684714	male	26.1966	0	0	never drink or rarely drink	(-)	salty food	7/week	Yes, specifically [Father, rectal cancer]	1-2/day
0684926	male	23.1481	0	0	never drink or rarely drink	(-)	Light food	7/week	No	3-7/week
0684791	male	24.2215	0	0	never drink or rarely drink	(-)	Oily, spicy food	7/week	No	1-2/day
0505901	male	25.9516	0	0	never drink or rarely drink	(-)	Oily, spicy food	7/week	No	1-2/day
0685561	male	25.6896	0	>10 years	never drink or rarely drink	(-)	salty food	7/week	No	3-7/week
0686461	male	35.9184	1~10	1-3 years	never drink or rarely drink	(-)	Light food	7/week	No	1-2/day
0686268	male	23.7387	0	>10 years	drink almost every day	75-100mL/day	Light food	7/week	No	1-2/day
0685603	male	30.0838	0	0	1~3/week	130-195mL/day	salty food	7/week	No	1-2/day
0686512	female	25.3906	0	0	never drink or rarely drink	(-)	Oily, spicy food	7/week	No	1-2/day
0686242	male	32.7449	0	0	never drink or rarely drink	(-)	Oily, spicy food	3/week	No	>2/day
0444137	male	26.2596	0	0	drink almost every day	25mL/day	spicy food	7/week	No	1-2/day
0687349	male	20.1956	0	0	1~3/week	12.5-25mL/day	Light food	7/week	No	1-2/day
0687061	male	27.4406	0	3-10 years	never drink or rarely drink	(-)	Light food	7/week	Yes, specifically [brother colon cancer]	1-2/day
0599081	female	22.8624	0	0	never drink or rarely drink	(-)	Light food	7/week	No	1-2/day
0686909	female	16.937	0	0	never drink or rarely drink	(-)	Light food	7/week	No	1-2/day
0686918	female	26.5731	0	0	1~3/week	37.5-75mL/day	Oily, spicy food	7/week	No	>2/day
0481849	male	23.6713	0	>10 years	never drink or rarely drink	(-)	salty food	7/week	No	1-2/day
0687732	female	23.4375	0	0	never drink or rarely drink	(-)	salty food	7/week	No	>2/day
0688929	male	29.0548	0	0	never drink or rarely drink	(-)	Oily, spicy food	7/week	No	1-2/day
0688722	male	25.7812	0	0	drink almost every day	37.5mL/day	Oily, spicy food | salty food | spicy food	7/week	No	>2/day
0688292	male	25.1429	0	0	drink almost every day	200mL/day	spicy food	7/week	No	1-2/day
0688912	female	32.0461	0	0	never drink or rarely drink	(-)	salty food	5/week	Yes, specifically [husband colon ulcer]	1-2/day
0688985	male	25.3906	0	0	never drink or rarely drink	(-)	Oily, spicy food	7/week	No	1-2/day
0688199	male	20.7157	0	>10 years	never drink or rarely drink	(-)	Oily, spicy food | spicy food	7/week	No	3-7/week
0688174	male	24.6181	0	0	never drink or rarely drink	(-)	salty food	7/week	No	3-7/week
0688565	female	23.7118	0	0	never drink or rarely drink	(-)	Oily, spicy food	3/week	Yes, specifically [Mother Intestinal Tumor]	1-2/day
0688729	female	22.2656	0	0	never drink or rarely drink	(-)	Oily, spicy food | salty food	7/week	No	<3/week
0690593	male	16.9753	0	0	never drink or rarely drink	(-)	Light food	7/week	No	1-2/day
0689889	male	24.4898	0	>10 years	never drink or rarely drink (nearly 40 years of drinking age,quit drinking within one year)	(-)	Oily, spicy food	7/week	No	3-7/week
0703980	male	24.3375	1~10	>10 years	1~3/week	80-240mL/week	Light food	7/week	No	>2/day
0704529	male	28.0557	1~10	>10 years	1~3/month	25-50mL or 125-175mL	Oily, spicy food	7/week	Yes, specifically [brother]	1-2/day
0704316	female	22.4273	0	0	never drink or rarely drink	(-)	Light food	7/week	No	1-2/day
0703989	male	25.4028	0	0	drink almost every day	65mL	Oily, spicy food | spicy food	7/week	Yes, specifically [Brother colon polyps]	1-2/day
0704104	male	25.7117	0	0	drink almost every day	125mL	Oily, spicy food	7/week	No	>2/day
0704324	male	30.6689	10~20	>10 years	drink almost every day	165mL	Oily, spicy food	7/week	No	1-2/day
0701294	male	25.0995	1~10	>10 years	never drink or rarely drink	(-)	Light food	7/week	No	1-2/day
0705161	female	22.6003	0	0	never drink or rarely drink	(-)	Light food	7/week	No	1-2/day
0704940	male	24.8591	>20	>10 years	never drink or rarely drink	(-)	Oily, spicy food | spicy food	7/week	No	1-2/day
0704254	male	23.8087	>20	>10 years	never drink or rarely drink	(-)	Oily, spicy food | spicy food	7/week	No	>2/day
0705705	male	25.9516	10~20	>10 years	drink almost every day	25mL	Light food	5/week	No	1-2/day
0691953	male	29.7609	10~20	3-10 years	1~3/month	200mL	Oily, spicy food	3/week	No	3-7/week
0706002	male	28.3737	0	0	1~3/week	80-120mL	Oily, spicy food	3/week	Yes, specifically [Father has]	1-2/day
0705565	male	23.5615	>20	>10 years	1~3/month	>125mL	Oily, spicy food | salty food	3/week	Yes, specifically [father, brother]	>2/day
0705686	male	24.6181	10~20	>10 years	drink almost every day	75mL	Oily, spicy food	7/week	No	1-2/day
0705931	female	24.4141	0	0	never drink or rarely drink	(-)	Oily, spicy food | spicy food	7/week	No	1-2/day
0705892	male	25.3906	0	0	never drink or rarely drink	(-)	Light food	7/week	No	1-2/day
0706597	male	33.126	10~20	>10 years	1~3/week	50-75mL	Light food	5/week	No	>2/day
0706705	female	40.7908	0	0	Never drink or rarely drink	(-)	Light food	7/week	No	1-2/day
0707055	male	20.7612	10~20	>10	drink almost every day	50mL	Light food	7/week	No	1-2/day
0706448	female	26.2917	0	0	Never drink or rarely drink	(-)	Light food	7/week	No	1-2/day
0590083	female	27.0552	0	0	Never drink or rarely drink	(-)	Light food	7/week	No	1-2/day
0638243	male	23.3234	10~20	>10	1~3times/month	125mL	Light food	7/week	No	1-2/day
0706663	male	25.8264	0	0	Never drink or rarely drink	(-)	Light food	7/week	Yes,specifically〖mother rectal polyp〗	1-2/day
0707235	female	32.0312	0	0	Never drink or rarely drink	(-)	Oily, spicy food	7/week	Yes,specifically〖father husband〗	1-2/day
0707190	male	28.3447	0	0	Never drink or rarely drink	(-)	salty food┋spicy food	7/week	No	1-2/day
0706273	male	28.959	0	0	Never drink or rarely drink	(-)	Light food	7/week	No	1-2/day
0708662	female	24.6548	0	0	Never drink or rarely drink	(-)	Light food	7/week	No	>2/day
0708019	male	31.5617	0	0	Never drink or rarely drink	(-)	Oily, spicy food┋salty food┋spicy food	7/week	No	1-2/day
0708672	female	25.9516	0	0	1~3times/week	50mL	Oily, spicy food┋salty food	7/week	No	1-2/day
0708212	female	21.4536	0	0	1~3times/month	40mL	salty food	3/week	Yes,specifically〖parents〗	3~7/week
0704645	female	20.0288	0	0	Never drink or rarely drink	(-)	salty food┋Light food	7/week	No	>2/day
0709095	male	21.8871	0	0	Never drink or rarely drink	(-)	Light food	7/week	No	1-2/day
0708866	male	22.4913	0	0	1~3times/month	200mL	spicy food	5/week	No	1-2/day
0708808	male	24.4898	1~10	3—10years	1~3times/week	75~100mL	Oily, spicy food┋spicy food	3/week	No	>2/day
0709007	male	22.5981	10~20	>10years	drink almost every day	335mL	Oily, spicy food┋salty food┋spicy food	7/week	No	1-2/day
0709327	male	24.6914	10~20	>10years	Never drink or rarely drink	(-)	salty food	7/week	No	>2/day
0709767	male	24.4898	0	>10years	Never drink or rarely drink	(-)	spicy food┋Light food	7/week	No	1-2/day
0709554	female	22.0317	0	0	Never drink or rarely drink	(-)	spicy food┋Light food	5/week	Yes,specifically〖father，intestinal polyps〗	3~7/week
0710073	female	23.2377	0	0	Never drink or rarely drink	(-)	Light food	7/week	No	1-2/day
0189304	male	25.9701	0	>10years	1~3times/month	90~130mL	salty food	7/week	Yes,specifically〖sister〗	1-2/day
0710178	female	24.3865	0	0	Never drink or rarely drink	(-)	Light food	7/week	Yes,specifically〖sister〗	1-2/day
0724195	female	20.9042	0	0	Never drink or rarely drink	(-)	salty food	7/week	No	3~7/week
0241712	male	22.7583	0	0	Never drink or rarely drink	(-)	Light food	7/week	No	>2/day
0724864	male	25.9909	0	0	Never drink or rarely drink	(-)	Light food	7/week	No	3~7/week
0724876	female	28.4444	0	0	Never drink or rarely drink	(-)	Oily, spicy food┋spicy food	7/week	No	3~7/week
0725567	male	26.1224	0	0	1~3times/month	90mL	spicy food	5/week	No	1-2/day
0725420	male	167.075	0	0	Never drink or rarely drink	(-)	Light food	7/week	No	1-2/day
0583282	female	23.4221	0	0	Never drink or rarely drink	(-)	Light food	7/week	Yes,specifically〖brother colon polyps〗	1-2/day
0364706	female	22.3948	0	0	Never drink or rarely drink	(-)	Oily, spicy food	7/week	No	1-2/day
0726062	male	24.2215	0	0	drink almost every day	75mL	Oily, spicy food┋salty food	7/week	No	<3/week
0260128	male	30.5241	>20	>10years	1~3times/week	730mL	Light food	7/week	No	1-2/day
0721857	female	24.0346	0	0	Never drink or rarely drink	(-)	Light food	7/week	No	1-2/day
0726299	male	22.0386	0	0	Never drink or rarely drink	(-)	salty food	3/week	No	>2/day
0656802	male	21.883	1~10	>10years	Never drink or rarely drink	(-)	Light food	7/week	No	3~7/week
0705680	male	27.3438	0	0	Never drink or rarely drink	(-)	Oily, spicy food	7/week	No	1-2/day
0726158	male	24.2215	>20	>10years	1~3times/week	145mL	Oily, spicy food┋salty food┋spicy food	3/week	Yes,specifically〖sister〗	1-2/day
0726915	female	19.4734	0	0	Never drink or rarely drink	(-)	Light food	7/week	No	>2/day
0726888	male	26.8745	>20	>10years	1~3times/month	250mL	Oily, spicy food	7/week	No	1-2/day
0727151	male	27.7634	10~20	>10years	Never drink or rarely drink	(-)	Light food	7/week	No	3~7/week
0674607	male	24.9649	0	0	1~3times/month	75~100mL	Oily, spicy food┋salty food	7/week	No	1-2/day
0727835	male	28.0557	1~10	>10years	1~3times/week	130~195mL	spicy food┋Light food	7/week	Yes,specifically〖parents〗	1-2/day
0727814	male	25.6896	>20	>10years	1~3times/month	>125mL	Oily, spicy food┋salty food	7/week	No	1-2/day
0722986	male	32.872	0	0	1~3times/month	245mL	salty food	Never	No	1-2/day
0727563	male	27.6817	0	0	drink almost every day	200~240mL	salty food	7/week	Yes,specifically〖mother〗	3~7/week
0591961	female	26.5625	0	0	Never drink or rarely drink	(-)	Oily, spicy food┋Light food	7/week	Yes,specifically〖sister〗	3~7/week
0311675	male	28.3951	>20	>10years	1~3times/month	120~160mL	Oily, spicy food┋salty food┋spicy food	5/week	Yes,specifically〖mother hypertension〗	<3/week
0728262	male	25.2493	>20	>10years	drink almost every day	370~410mL	salty food┋spicy food	Never	Yes,specifically〖mother〗	>2/day

## Sheet: SI 2 Basic Information tests
patient ID	Gender	basic blood tests						regular blood tests																										Renal function
		Serum creatinine Scr (male 57-111umol/l; female 41-87umol/L)	Serum total cholesterol (2.9-6.2mmol/l)	Triglycerides (0-2.26mmol/l)	LDL cholesterol (0-3.37mmol/l)	High-density lipoprotein cholesterol (>1.04mmol/l)	Fasting blood glucose (3.9-6.1mmol/l)	White blood cell count (3.50～9.50)*10^9/L	Neutrophil percentage (40-70%)	Lymphocyte percentage (20-50%)	Percent monocytes (3-10%)	Eosinophils percentage(0.4-8•10^9)	Basophil percentage (0-1%)	Neutrophil count (1.80-6.30)	Lymphocyte count (1.10~2.30)*10^9/L	Monocyte count (0.1-0.6•10^9)	Eosinophil count (0.02-0.52•10^9)	Basophil count (0.07•10^9/L)	Red blood cell count (4.30～5.80)*10^9/L	Hemoglobin concentration (130-175g/l)	Hematocrit (40-50%)	Mean red blood cell volume (82-100fL)	Average hemoglobin content (27-34pg)	Average hemoglobin concentration 316～354g/L	Red blood cell distribution width 12.0 to 16.0%	Platelet distribution width (9-17fL)	Platelet count (125-350*10^9/L)	Mean platelet volume 8.0 to 10.0 fL	Platelet volume (0.108-0.282%)	Nucleated cell count 0.00-0.00*10^9/L	Percentage of nucleated cells 0.00-0.00%	Large platelet ratio (13-43%)	Reticulocyte percentage (0.50-1.50%)	Hypersensitive C-reactive protein (0.0 ~ 10.0mg/l)	Alanine aminotransferase (9-60U/L)	Aspartate aminotransferase (13-40U/L)	Alkaline phosphatase 45-125U/L	γ-glutamyl peptide transpeptidase 7～45U/L	Total bilirubin (0-21umol/L)	Direct bilirubin (0-7umol/L)	Indirect bilirubin 2.0~20.0umol/L	Conjugated bilirubin (0-3.42umol/L)	δ-bilirubin (0-4.22umol/L)	Total protein (65.0-85.0g/l)	Albumin (40.0-55.0g/l)	Globulin (20.0～40.0g/L)	Albumin globulin ratio (1.20-2.40)	Prealbumin (20-40mg/dl)	Total bile acids (0～10.0umol/L)
61665	male	86	4.58	0.48	2.83	1.1	5.94																					11.5											23	7.5		3.5		64.1		19.5
61685	male	91	5.65	1.98	3.81	1.11	5.57													178	51								0.3							12
2135	male	91	7.26	0.8	5.31	1.14	4.2																													13
2115	male	78	4.45	1.04	2.64	1.12	6.02												3.96	124	38.3						351		0.3
2129	female	64	5.05	0.9	2.72	1.78	6.16			18.6		0.2			0.93		0.01			105	32.7							11.2	0.3							12
61655	male	77	3.77	1.05	2.23	1.1	7.12												4.12	123	38.9																		21.2	7.5		3.6		64.3
2150	female	79	6.22（↑）	1.58	3.91（↑）	1.24	5.82						1.1					0.07			45.8							11	0.3
61685	male	49	5.46	4.27	2.88	0.97	11.65									0.65									11.9			10.7	0.3						8	13		86
2108	male	78	4.99	0.69	2.56	2.13	5.06					0.3					0.01						34.4					11.1																62.6		19.1
2136	female	72	12.11（↑）	6.42（↑）	7.19（↑）	1.34	5.65																		11.7			10.4	0.3									51			0.9			41.9	19.3		0.85
2106	male	97	6.19	4.65	3.64	0.95	8.37			18.6																		10.4	0.3																				10.5
61652	male	94	6.24	0.52	4.27	1.25	5.1				10.5		1.2			0.62		0.07										10.6
61689	male	91	6.15	2.43	3.66	1.08	5.29				12.2					0.94
61659	male	72	5.87	1.64	3.88	1.17	4.97		76.7	15.3		0.3			0.92													10.5
61668	female	55	5.58	2.26	3.41（↑）	1.21	5.98	9.88	88.2	8.2		0.1		8.71	0.81		0.01						35	363				12.2
2108	female	53	5.28	0.93	3.38	1.16	5.21	11.74				0.1		8.48		0.75	0.01			96	34.1	74.9	21.1	282	18.9		377		0.4					47.3
61676	female	68	6.92	1.03	3.92	2.46	4.89								0.89				5.16	151	47.3							10.4	0.3
2117	male	74	3.25	0.45	1.78	1.25	4.84														30																							64.9
61695	female	90	4.03	0.62	1.93	1.75	4.8	2.96				0		1.34					4.04	129	38.3				11.7	8.8									2									62.1
2129	female	63	2.33	0.41	0.7	1.58	6.82			19.3						0.65												10.7	0.3
61691	male	73	3.6	0.55	2.25	1.01	5.03												4.21		39.7				11.9			11.4							7	12							4.4	59		18.3
61658	male	81	3.92	0.57	2.64	0.94	7.77												4.1		39.9							10.1																39.3
61685	male	182	3.73	2.23	2.1	0.62	5.48								1.02				4.24	127	38.3							12										76
2146	male	95	3.23	1.75	1.71	0.76	6.04																					10.7	0.3
61688	male						4.69
2139	male	76	6.02	2.33	3.22	1.86	6.52	10.07	86.4	9.1				8.71	0.91																				76			118
2125	male	79	5.02	1.71	3.1	1.16	6.24
61689	male	76	5.41	1.39	3.11	1.55	4.59												4.24			101.4						10.7										164
2120	male	91	3.2	0.73	1.76	1.24	5.5		39.9		11.2			1.43					3.99	117	34.6						376		0.3				1.9
2116	male	74	4.69	0.76	2.69	1.38	4.99																					10.6
1492	male	80	3.59	1.35	2.16	1.02	5.02																					10.1	0.3							14
2123	male	87	4.11	1.92	2.44	0.8	5.61
2101	male	64	3.97	1.02	2.26	1.25	4.91			17																		10.4
2118	male	86	3.52	2.38	1.67	0.93	4.82																		11.6
2123	male	58	4.07	1.27			21.53												4.17	127																								64.4	37.1
61661	male
2127	male	84																							11.9													74						58.3	39.8	18.5
61679	male	78					5.39																																					62.5
61675	female	57	4.59	1.13	2.43	1.69	5.7													114				311					0.3									51										19.2
2106	male	93	4.51	1.89			4.99
2142	male	89																										10.2
2143	male	71	2.82	1.07			5.24
61663	female	51					4.57						1.3					0.09										11.7
61696	female	66	6.25	2.3			5.72						1.2								45.7							10.2	0.3
2120	female	59					5.86																					10.4
61685	male	64	2.41	0.54			4.17																					10.7										9	28	12.7		6.3	6.4
61652	female	50										0.3			0.97		0.01		3.32			109	37.3		59.1		56	10.7	0.1						57	57	169	134
61691	male	68								18.2					0.8				3.48	115	33.9						100		0.1							68	229	215		8			4.7		36.9			8.7	67.2
61669	female	74	4.67	1.21			5.88			19.5																	393	11.1	0.4
61651	male	74					6.7																		11.7													70					4.9
2105	male	82	4.55	2.23	2.86	0.94	5.97						1.1					0.07											0.3										21.7	7.3			4.8
61698	male	79	4.06	1.27	2.53	0.99	4.5																					10.5	0.3
2127	female	55	4.67	1			4.87					0					0											10.3
2102	male	87	4.73								11.2																	10.5
61675	male	78	4.29	1.37	2.63	0.97	5.47																					10.8	0.3									65
2126	male	81					6.62																		11.9				0.3									96	21.7	7.1			4.4
61660	male	60					4.4	3.42			12			1.71								79.8	26.4			8.6			0.1
61660	male	67	3.45	0.91	1.71	1.33	6.98																			8.8
61669	female	69	5.28	0.73	3.22	1.59	4.7																	308				10.8
61675	female	98																	3.76									10.3							5				25.1	8		3.7	4.3					19.3
2129	female	56	5.44	0.65			5.47	3.47	89											92	31.4	80.3	23.5	293				10.4																				18.5
61688	male	83					4.99																					10.7	0.3							14								60.7		18.4
61676	female	74	4.91	0.98	3.13	1.09	5.23																																						39.9
61661	male	85	2.13	0.63	0.94		4.96				12.6					0.77													0.1															62.9	38.4
2145	male	90	4.66	1.33	2.78	0.95	4.49					16.2				0.65	1.4	0.07																											37.4
2115	male	80	4.59	1.57	2.72	1.14	5.2									0.64												10.1																63.9	35.4
2108	male	88	4.38	1.63			6.5						1.1											360			104	11.1	0.1									81					4.5	64.5
61678	female	67	5.08	1.75	2.96	1.44	6.04																		11.9				0.1															64.5
2111	male	93	5.44	0.7	3.61	1.41	5.74																					11.8											21.5	7.5			4.7	61.7
61686	male	73	3.68	1.38	2.06	1.05	4.82																	360															24.6	8.5		3.5	5
2120	female	75	4.11	1.57	1.96	1.51	4.58														45.2			310					0.3										22.8	7.4			4.9
2132	male	57	5.03	2.47			5.3									0.73									36.9			10.3															4.7
2138	male	96																	5.87									11.9	52.2								44
2101	male	68	4.56	1.97	2.87	0.92	6.21																					12.3				43.5				14
2132	male	74	5.43	0.59	3.33	1.78	6.69								1																					14
2116	male	76	4.37	1.46			4.97																													14
2117	male	103	3.77	1.97	2.13	1.06	8.85																													13
61688	male	64	4.93	0.66			4.51					12.5					0.83							356					0.3						7	12
61660	male
2102	female	53	3.3	0.71	1.58	1.32	4.96	3.24						1.65										314				11.7	0.3
2103	female	64	5.32	1.19				3.05					1.3	1.78	0.83					152					11.6			10.8
2128	female																								11.9			12.3				44.6
61695	female						5.21													105	34.4		25.5	305			352	10.2	0.4
61670	female	63	5.38	1.64			5.21																					10.1	0.3
61659	male	66	4.84	1.25	3.1	1.21	5.77												5.81							8.8			0.3
61697	female	65	3.49	1.29	1.76	1.13	5.36				18.3					1.12											101	12.3	0.1
2128	male														0.94											20.5		13.7
2115	male	82	4.53	1.43	2.9	0.98	5.31																					12
61696	male								39.7			11.4					0.69											11.5
2142	male														1.09													11.5
2105	male						8.24																					11.2
61657	male	72	4.39	1.15	2.77	1.03	4.86						1.1															10.8
61680	female	60	4.59	2.23	2.88	0.92（↓）	4.98																					10.4
61683	female	65	3.75	2.43	1.92	1.1	5.32																					10.2
61686	male	63	3.21	1.05	1.71	1.09	6.98			19.1					0.98											8.4
2129	female	59	4.57	0.84	2.8	1.38	5.61		78.7	15.8		0.3													11.9
2103	male																								11.5
2130	female	70	6.05	1.37			5.23											1.2
2109	male						6.32				10.1
61667	male
[truncated: 25 more columns]

## Sheet: SI 3 LEFSe
Figure Label	Microbial Taxa	Control (C )		Alcoholic Fatty Liver Disease (AFLD)			Colon Polyps (CP)				Ulcerative Colitis (UC)					Metabolic associated Fatty Liver Disease (MFLD)
		Mean	SD	AFLD	SD	p vs C	CP	SD	p vs C	p vs AFLD	UC	SD	p vs C	p vs AFLD	p vs CP	MFLD	SD	p vs C	p vs AFLD	p vs CP	p vs UC
k0|p1|c2|o3|f4|g5	k__Archaea|p__[Parvarchaeota]|c__[Micrarchaea]|o__[Micrarchaeles]|f__|g__	<0.01	<0.01	<0.01	<0.01	ND	<0.01	<0.01	ND	ND	0.14	0.64	0.42	0.46	0.46	<0.01	<0.01	ND	ND	ND	0.361454
k0|p1|c6|o7|f4|g5	k__Archaea|p__[Parvarchaeota]|c__[Parvarchaea]|o__YLA114|f__|g__	<0.01	<0.01	<0.01	<0.01	ND	<0.01	<0.01	ND	ND	0.09	0.43	0.42	0.46	0.46	<0.01	<0.01	ND	ND	ND	0.361454
k0|p8|c9|o10|f4|g5	k__Archaea|p__Crenarchaeota|c__MBGA|o__NRP-J|f__|g__	<0.01	<0.01	<0.01	<0.01	ND	<0.01	<0.01	ND	ND	2.55	11.93	0.42	0.46	0.46	<0.01	<0.01	ND	ND	ND	0.361454
k0|p8|c11|o12|f4|g5	k__Archaea|p__Crenarchaeota|c__MCG|o__|f__|g__	<0.01	<0.01	<0.01	<0.01	ND	<0.01	<0.01	ND	ND	1.82	8.52	0.42	0.46	0.46	<0.01	<0.01	ND	ND	ND	0.361454
k0|p8|c11|o13|f4|g5	k__Archaea|p__Crenarchaeota|c__MCG|o__pGrfC26|f__|g__	<0.01	<0.01	<0.01	<0.01	ND	0.17	0.91	0.49	0.53	9.41	44.08	0.42	0.46	0.46	<0.01	<0.01	ND	ND	0.436835	0.361454
k0|p8|c14|o15|f16|g17	k__Archaea|p__Crenarchaeota|c__Thaumarchaeota|o__Nitrososphaerales|f__Nitrososphaeraceae|g__Candidatus Nitrososphaera	<0.01	<0.01	<0.01	<0.01	ND	<0.01	<0.01	ND	ND	0.27	1.28	0.42	0.46	0.46	<0.01	<0.01	ND	ND	ND	0.361454
k0|p18|c19|o20|f21|g22	k__Archaea|p__Euryarchaeota|c__Methanobacteria|o__Methanobacteriales|f__Methanobacteriaceae|g__Methanobrevibacter	<0.01	<0.01	<0.01	<0.01	ND	0.43	1.35	0.23	0.27	<0.01	<0.01	ND	ND	ND	<0.01	<0.01	ND	ND	0.176142	ND
k0|p18|c23|o24|f4|g5	k__Archaea|p__Euryarchaeota|c__Methanomicrobia|o__Methanocellales|f__|g__	<0.01	<0.01	<0.01	<0.01	ND	<0.01	<0.01	ND	ND	3.23	15.12	0.42	0.46	0.46	<0.01	<0.01	ND	ND	ND	0.361454
k0|p18|c25|o26|f27|g5	k__Archaea|p__Euryarchaeota|c__Thermoplasmata|o__E2|f__[Methanomassiliicoccaceae]|g__	<0.01	<0.01	<0.01	<0.01	ND	<0.01	<0.01	ND	ND	4.64	21.72	0.42	0.46	0.46	<0.01	<0.01	ND	ND	ND	0.361454
k28|29|29|29|29|29	k__Bacteria|__|__|__|__|__	<0.01	<0.01	20.08	36.3	0.04	14.37	34.46	0.12	0.58	36	89.14	0.13	0.57	0.57	<0.01	<0.01	ND	0.0205344	0.0801483	0.0886901
k28|p30|c31|o12|f4|g5	k__Bacteria|p__|c__|o__|f__|g__	<0.01	<0.01	1.54	3.27	0.08	1.37	4.38	0.25	0.86	3.18	4.05	0.01	0.25	0.25	<0.01	<0.01	ND	0.0461868	0.187239	0.00162757
k28|p32|c33|o34|f35|g36	k__Bacteria|p__[Thermi]|c__Deinococci|o__Deinococcales|f__Deinococcaceae|g__Deinococcus	<0.01	<0.01	0.31	1.11	0.29	<0.01	<0.01	ND	0.12	<0.01	<0.01	ND	0.19	0.19	<0.01	<0.01	ND	0.22679	ND	ND
k28|p37|c38|o12|f4|g5	k__Bacteria|p__AC1|c__HDBW-WB69|o__|f__|g__	<0.01	<0.01	<0.01	<0.01	ND	0.07	0.36	0.49	0.53	0.14	0.64	0.42	0.46	0.46	<0.01	<0.01	ND	ND	0.436835	0.361454
k28|p39|c40|o41|f4|g5	k__Bacteria|p__Acidobacteria|c__Acidobacteria-6|o__iii1-15|f__|g__	<0.01	<0.01	<0.01	<0.01	ND	<0.01	<0.01	ND	ND	0.09	0.43	0.42	0.46	0.46	<0.01	<0.01	ND	ND	ND	0.361454
k28|p39|c42|o43|f44|g45	k__Bacteria|p__Acidobacteria|c__Acidobacteria_Gp10|o__norank_Acidobacteria_Gp10|f__norank_Acidobacteria_Gp10|g__Gp10	0.13	0.52	<0.01	<0.01	0.37	<0.01	<0.01	0.15	ND	<0.01	<0.01	0.23	ND	ND	<0.01	<0.01	0.280232	ND	ND	ND
k28|p39|c46|o47|f48|g49	k__Bacteria|p__Acidobacteria|c__Acidobacteria_Gp16|o__norank_Acidobacteria_Gp16|f__norank_Acidobacteria_Gp16|g__Gp16	0.27	0.59	<0.01	<0.01	0.12	<0.01	<0.01	0.01	ND	<0.01	<0.01	0.04	ND	ND	<0.01	<0.01	0.0284245	ND	ND	ND
k28|p39|c50|o51|f52|g53	k__Bacteria|p__Acidobacteria|c__Acidobacteria_Gp17|o__norank_Acidobacteria_Gp17|f__norank_Acidobacteria_Gp17|g__Gp17	0.8	0.99	<0.01	<0.01	0.01	<0.01	<0.01	<0.01	ND	<0.01	<0.01	<0.01	ND	ND	<0.01	<0.01	0.0020943	ND	ND	ND
k28|p39|c54|o55|f56|g57	k__Bacteria|p__Acidobacteria|c__Acidobacteria_Gp23|o__norank_Acidobacteria_Gp23|f__norank_Acidobacteria_Gp23|g__Thermoanaerobaculum	0.33	0.89	<0.01	<0.01	0.2	<0.01	<0.01	0.04	ND	<0.01	<0.01	0.09	ND	ND	<0.01	<0.01	0.124969	ND	ND	ND
k28|p39|c58|o59|f60|g61	k__Bacteria|p__Acidobacteria|c__Acidobacteria_Gp25|o__norank_Acidobacteria_Gp25|f__norank_Acidobacteria_Gp25|g__Gp25	<0.01	<0.01	<0.01	<0.01	ND	<0.01	<0.01	ND	ND	<0.01	<0.01	ND	ND	ND	<0.01	<0.01	ND	ND	ND	ND
k28|p39|c62|o63|f64|g65	k__Bacteria|p__Acidobacteria|c__Acidobacteria_Gp3|o__norank_Acidobacteria_Gp3|f__norank_Acidobacteria_Gp3|g__Gp3	0.2	0.56	<0.01	<0.01	0.21	<0.01	<0.01	0.05	ND	<0.01	<0.01	0.1	ND	ND	<0.01	<0.01	0.139027	ND	ND	ND
k28|p39|c66|o67|f68|g69	k__Bacteria|p__Acidobacteria|c__Acidobacteria_Gp4|o__norank_Acidobacteria_Gp4|f__norank_Acidobacteria_Gp4|g__Blastocatella	<0.01	<0.01	<0.01	<0.01	ND	<0.01	<0.01	ND	ND	<0.01	<0.01	ND	ND	ND	<0.01	<0.01	ND	ND	ND	ND
k28|p39|c66|o67|f68|g70	k__Bacteria|p__Acidobacteria|c__Acidobacteria_Gp4|o__norank_Acidobacteria_Gp4|f__norank_Acidobacteria_Gp4|g__unclassified_Acidobacteria_Gp4	0.73	1.26	<0.01	<0.01	0.05	<0.01	<0.01	<0.01	ND	<0.01	<0.01	0.01	ND	ND	<0.01	<0.01	0.0206603	ND	ND	ND
k28|p39|c71|o72|f73|g74	k__Bacteria|p__Acidobacteria|c__Acidobacteria_Gp6|o__norank_Acidobacteria_Gp6|f__norank_Acidobacteria_Gp6|g__Gp6	0.07	0.26	<0.01	<0.01	0.37	<0.01	<0.01	0.15	ND	<0.01	<0.01	0.23	ND	ND	<0.01	<0.01	0.280232	ND	ND	ND
k28|p39|c75|o76|f77|g78	k__Bacteria|p__Acidobacteria|c__Acidobacteria_Gp7|o__norank_Acidobacteria_Gp7|f__norank_Acidobacteria_Gp7|g__Gp7	0.13	0.52	<0.01	<0.01	0.37	<0.01	<0.01	0.15	ND	<0.01	<0.01	0.23	ND	ND	<0.01	<0.01	0.280232	ND	ND	ND
k28|p39|c79|o80|f81|29	k__Bacteria|p__Acidobacteria|c__Acidobacteriia|o__Acidobacteriales|f__Acidobacteriaceae|__	<0.01	<0.01	<0.01	<0.01	ND	<0.01	<0.01	ND	ND	0.09	0.43	0.42	0.46	0.46	<0.01	<0.01	ND	ND	ND	0.361454
k28|p39|c79|o80|f81|g5	k__Bacteria|p__Acidobacteria|c__Acidobacteriia|o__Acidobacteriales|f__Acidobacteriaceae|g__	<0.01	<0.01	<0.01	<0.01	ND	0.3	1.64	0.49	0.53	5.45	23.57	0.38	0.42	0.42	<0.01	<0.01	ND	ND	0.436835	0.322956
k28|p39|c79|o80|f81|g82	k__Bacteria|p__Acidobacteria|c__Acidobacteriia|o__Acidobacteriales|f__Acidobacteriaceae|g__Acidopila	<0.01	<0.01	<0.01	<0.01	ND	0.07	0.36	0.49	0.53	<0.01	<0.01	ND	ND	ND	<0.01	<0.01	ND	ND	0.436835	ND
k28|p39|c79|o80|f83|g5	k__Bacteria|p__Acidobacteria|c__Acidobacteriia|o__Acidobacteriales|f__Koribacteraceae|g__	<0.01	<0.01	<0.01	<0.01	ND	<0.01	<0.01	ND	ND	2.91	12.35	0.38	0.41	0.41	<0.01	<0.01	ND	ND	ND	0.314611
k28|p39|c79|o80|f83|g84	k__Bacteria|p__Acidobacteria|c__Acidobacteriia|o__Acidobacteriales|f__Koribacteraceae|g__Candidatus Koribacter	<0.01	<0.01	0.38	1.38	0.29	<0.01	<0.01	ND	0.12	<0.01	<0.01	ND	0.19	0.19	<0.01	<0.01	ND	0.22679	ND	ND
k28|p39|c85|o86|f4|g5	k__Bacteria|p__Acidobacteria|c__DA052|o__Ellin6513|f__|g__	<0.01	<0.01	<0.01	<0.01	ND	0.27	1.14	0.38	0.42	2.91	12.75	0.39	0.43	0.43	<0.01	<0.01	ND	ND	0.321139	0.329622
k28|p39|c87|o88|f89|g90	k__Bacteria|p__Acidobacteria|c__Holophagae|o__Holophagales|f__Holophagaceae|g__Geothrix	0.2	0.77	<0.01	<0.01	0.37	<0.01	<0.01	0.15	ND	<0.01	<0.01	0.23	ND	ND	<0.01	<0.01	0.280232	ND	ND	ND
k28|p39|c91|o92|f4|g5	k__Bacteria|p__Acidobacteria|c__Solibacteres|o__Solibacterales|f__|g__	<0.01	<0.01	<0.01	<0.01	ND	0.1	0.55	0.49	0.53	0.73	2.81	0.33	0.37	0.37	<0.01	<0.01	ND	ND	0.436835	0.269723
k28|p39|c91|o92|f93|g94	k__Bacteria|p__Acidobacteria|c__Solibacteres|o__Solibacterales|f__Solibacteraceae|g__Candidatus Solibacter	<0.01	<0.01	<0.01	<0.01	ND	<0.01	<0.01	ND	ND	1.14	4.7	0.36	0.4	0.4	<0.01	<0.01	ND	ND	ND	0.301687
k28|p39|c95|o12|f4|g5	k__Bacteria|p__Acidobacteria|c__TM1|o__|f__|g__	<0.01	<0.01	<0.01	<0.01	ND	0.13	0.73	0.49	0.53	2.09	8.92	0.38	0.42	0.42	<0.01	<0.01	ND	ND	0.436835	0.316843
k28|p96|29|29|29|29	k__Bacteria|p__Actinobacteria|__|__|__|__	<0.01	<0.01	<0.01	<0.01	ND	<0.01	<0.01	ND	ND	0.09	0.43	0.42	0.46	0.46	<0.01	<0.01	ND	ND	ND	0.361454
k28|p96|c97|o98|f4|g5	k__Bacteria|p__Actinobacteria|c__Acidimicrobiia|o__Acidimicrobiales|f__|g__	<0.01	<0.01	<0.01	<0.01	ND	0.27	1.05	0.34	0.38	8.73	39.56	0.41	0.44	0.44	<0.01	<0.01	ND	ND	0.279885	0.345715
k28|p96|c97|o98|f99|g5	k__Bacteria|p__Actinobacteria|c__Acidimicrobiia|o__Acidimicrobiales|f__AKIW874|g__	<0.01	<0.01	<0.01	<0.01	ND	<0.01	<0.01	ND	ND	0.45	1.47	0.25	0.28	0.28	<0.01	<0.01	ND	ND	ND	0.18818
k28|p96|c97|o98|f100|g5	k__Bacteria|p__Actinobacteria|c__Acidimicrobiia|o__Acidimicrobiales|f__C111|g__	<0.01	<0.01	<0.01	<0.01	ND	0.13	0.73	0.49	0.53	<0.01	<0.01	ND	ND	ND	<0.01	<0.01	ND	ND	0.436835	ND
k28|p96|c97|o98|f101|g5	k__Bacteria|p__Actinobacteria|c__Acidimicrobiia|o__Acidimicrobiales|f__OCS155|g__	<0.01	<0.01	<0.01	<0.01	ND	0.07	0.36	0.49	0.53	<0.01	<0.01	ND	ND	ND	<0.01	<0.01	ND	ND	0.436835	ND
k28|p96|c102|o98|f103|g104	k__Bacteria|p__Actinobacteria|c__Actinobacteria|o__Acidimicrobiales|f__Acidimicrobiaceae|g__Ilumatobacter	0.47	0.98	<0.01	<0.01	0.1	<0.01	<0.01	0.01	ND	<0.01	<0.01	0.03	ND	ND	<0.01	<0.01	0.0537049	ND	ND	ND
k28|p96|c102|o98|f105|g106	k__Bacteria|p__Actinobacteria|c__Actinobacteria|o__Acidimicrobiales|f__Iamiaceae|g__Aquihabitans	0.33	0.89	<0.01	<0.01	0.2	<0.01	<0.01	0.04	ND	<0.01	<0.01	0.09	ND	ND	<0.01	<0.01	0.124969	ND	ND	ND
k28|p96|c102|o98|f107|g108	k__Bacteria|p__Actinobacteria|c__Actinobacteria|o__Acidimicrobiales|f__unclassified_Acidimicrobineae|g__unclassified_Acidimicrobineae	0.07	0.26	<0.01	<0.01	0.37	<0.01	<0.01	0.15	ND	<0.01	<0.01	0.23	ND	ND	<0.01	<0.01	0.139027	ND	ND	ND
k28|p96|c102|o109|29|29	k__Bacteria|p__Actinobacteria|c__Actinobacteria|o__Actinomycetales|__|__	<0.01	<0.01	<0.01	<0.01	ND	<0.01	<0.01	ND	ND	0.86	3.21	0.31	0.35	0.35	<0.01	<0.01	ND	ND	ND	0.250953
k28|p96|c102|o109|f4|g5	k__Bacteria|p__Actinobacteria|c__Actinobacteria|o__Actinomycetales|f__|g__	<0.01	<0.01	<0.01	<0.01	ND	2.73	13.85	0.46	0.49	97.55	440.05	0.4	0.44	0.44	<0.01	<0.01	ND	ND	0.401234	0.343463
k28|p96|c102|o109|f110|g5	k__Bacteria|p__Actinobacteria|c__Actinobacteria|o__Actinomycetales|f__Actinomycetaceae|g__	<0.01	<0.01	<0.01	<0.01	ND	0.07	0.36	0.49	0.53	0.18	0.59	0.25	0.28	0.28	<0.01	<0.01	ND	ND	0.436835	0.18818
k28|p96|c102|o109|f110|g111	k__Bacteria|p__Actinobacteria|c__Actinobacteria|o__Actinomycetales|f__Actinomycetaceae|g__Actinomyces	1.73	2.56	3.92	9.83	0.41	2.27	6.52	0.79	0.48	6.95	9.62	0.05	0.41	0.41	<0.01	<0.01	0.00405686	0.0873507	0.142695	0.0034136
k28|p96|c102|o109|f110|g112	k__Bacteria|p__Actinobacteria|c__Actinobacteria|o__Actinomycetales|f__Actinomycetaceae|g__Flaviflexus	<0.01	<0.01	<0.01	<0.01	ND	<0.01	<0.01	ND	ND	<0.01	<0.01	ND	ND	ND	<0.01	<0.01	ND	ND	ND	ND
k28|p96|c102|o109|f110|g113	k__Bacteria|p__Actinobacteria|c__Actinobacteria|o__Actinomycetales|f__Actinomycetaceae|g__Mobiluncus	<0.01	<0.01	<0.01	<0.01	ND	<0.01	<0.01	ND	ND	<0.01	<0.01	ND	ND	ND	<0.01	<0.01	ND	ND	ND	ND
k28|p96|c102|o109|f114|g115	k__Bacteria|p__Actinobacteria|c__Actinobacteria|o__Actinomycetales|f__Bogoriellaceae|g__Georgenia	1.13	1.52	<0.01	<0.01	0.01	<0.01	<0.01	<0.01	ND	<0.01	<0.01	<0.01	ND	ND	<0.01	<0.01	0.00401792	ND	ND	ND
k28|p96|c102|o109|f116|g117	k__Bacteria|p__Actinobacteria|c__Actinobacteria|o__Actinomycetales|f__Brevibacteriaceae|g__Brevibacterium	<0.01	<0.01	6.38	13.79	0.08	4.43	16.6	0.32	0.68	<0.01	<0.01	ND	0.03	0.03	<0.01	<0.01	ND	0.0492742	0.257464	ND
k28|p96|c102|o109|f118|g119	k__Bacteria|p__Actinobacteria|c__Actinobacteria|o__Actinomycetales|f__Cellulomonadaceae|g__unclassified_Cellulomonadaceae	0.47	0.82	<0.01	<0.01	0.05	<0.01	<0.01	<0.01	ND	<0.01	<0.01	0.01	ND	ND	<0.01	<0.01	0.0085984	ND	ND	ND
k28|p96|c102|o109|f120|g121	k__Bacteria|p__Actinobacteria|c__Actinobacteria|o__Actinomycetales|f__Corynebacteriaceae|g__Corynebacterium	8.87	3.25	10.92	22.36	0.71	7.2	16.94	0.66	0.51	4.27	13.64	0.2	0.26	0.26	<0.01	<0.01	2.08996e-13	0.0386863	0.0745494	0.183399
k28|p96|c102|o109|f122|g123	k__Bacteria|p__Actinobacteria|c__Actinobacteria|o__Actinomycetales|f__Dermabacteraceae|g__Brachybacterium	<0.01	<0.01	4.08	9.5	0.11	2.4	11.09	0.42	0.61	0.23	1.06	0.42	0.06	0.06	<0.01	<0.01	ND	0.067011	0.357553	0.361454
k28|p96|c102|o109|f122|g124	k__Bacteria|p__Actinobacteria|c__Actinobacteria|o__Actinomycetales|f__Dermabacteraceae|g__unclassified_Dermabacteraceae	0.27	1.03	<0.01	<0.01	0.37	<0.01	<0.01	0.15	ND	<0.01	<0.01	0.23	ND	ND	<0.01	<0.01	0.280232	ND	ND	ND
k28|p96|c102|o109|f125|g126	k__Bacteria|p__Actinobacteria|c__Actinobacteria|o__Actinomycetales|f__Dermatophilaceae|g__Dermatophilus	<0.01	<0.01	<0.01	<0.01	ND	<0.01	<0.01	ND	ND	0.05	0.21	0.42	0.46	0.46	<0.01	<0.01	ND	ND	ND	0.361454
k28|p96|c102|o109|f127|g5	k__Bacteria|p__Actinobacteria|c__Actinobacteria|o__Actinomycetales|f__Dietziaceae|g__	<0.01	<0.01	<0.01	<0.01	ND	0.13	0.73	0.49	0.53	<0.01	<0.01	ND	ND	ND	<0.01	<0.01	ND	ND	0.436835	ND
k28|p96|c102|o109|f127|g128	k__Bacteria|p__Actinobacteria|c__Actinobacteria|o__Actinomycetales|f__Dietziaceae|g__Dietzia	3	1.21	1.23	4.42	0.16	0.63	2.47	<0.01	0.55	<0.01	<0.01	<0.01	0.19	0.19	<0.01	<0.01	7.52823e-10	0.22679	0.276178	ND
k28|p96|c102|o109|f129|g130	k__Bacteria|p__Actinobacteria|c__Actinobacteria|o__Actinomycetales|f__Geodermatophilaceae|g__Blastococcus	0.13	0.52	<0.01	<0.01	0.37	<0.01	<0.01	0.15	ND	<0.01	<0.01	0.23	ND	ND	<0.01	<0.01	0.280232	ND	ND	ND
k28|p96|c102|o109|f131|g132	k__Bacteria|p__Actinobacteria|c__Actinobacteria|o__Actinomycetales|f__Intrasporangiaceae|g__Ornithinimicrobium	1.47	1.05	<0.01	<0.01	<0.01	<0.01	<0.01	<0.01	ND	<0.01	<0.01	<0.01	ND	ND	<0.01	<0.01	3.41831e-07	ND	ND	ND
k28|p96|c102|o109|f131|g133	k__Bacteria|p__Actinobacteria|c__Actinobacteria|o__Actinomycetales|f__Intrasporangiaceae|g__unclassified_Intrasporangiaceae	0.73	1.26	<0.01	<0.01	0.05	<0.01	<0.01	<0.01	ND	<0.01	<0.01	0.01	ND	ND	<0.01	<0.01	0.0206603	ND	ND	ND
k28|p96|c102|o109|f134|g135	k__Bacteria|p__Actinobacteria|c__Actinobacteria|o__Actinomycetales|f__Kineosporiaceae|g__Quadrisphaera	0.2	0.77	<0.01	<0.01	0.37	<0.01	<0.01	0.15	ND	<0.01	<0.01	0.23	ND	ND	<0.01	<0.01	0.280232	ND	ND	ND
k28|p96|c102|o109|f136|g137	k__Bacteria|p__Actinobacteria|c__Actinobacteria|o__Actinomycetales|f__Microbacteriaceae|g__unclassified_Microbacteriaceae	0.93	1.31	<0.01	<0.01	0.02	<0.01	<0.01	<0.01	ND	<0.01	<0.01	<0.01	ND	ND	<0.01	<0.01	0.00560829	ND	ND	ND
k28|p96|c102|o109|f138|g139	k__Bacteria|p__Actinobacteria|c__Actinobacteria|o__Actinomycetales|f__Micrococcaceae|g__Arthrobacter	2	1.96	<0.01	<0.01	<0.01	0.07	0.36	<0.01	0.53	0.27	1.28	<0.01	0.46	0.46	<0.01	<0.01	6.09888e-05	ND	0.436835	0.361454
k28|p96|c102|o109|f138|g140	k__Bacteria|p__Actinobacteria|c__Actinobacteria|o__Actinomycetales|f__Micrococcaceae|g__Citricoccus	3.33	2.32	<0.01	<0.01	<0.01	<0.01	<0.01	<0.01	ND	<0.01	<0.01	<0.01	ND	ND	<0.01	<0.01	5.83477e-07	ND	ND	ND
k28|p96|c102|o109|f138|g141	k__Bacteria|p__Actinobacteria|c__Actinobacteria|o__Actinomycetales|f__Micrococcaceae|g__Enteractinococcus	<0.01	<0.01	<0.01	<0.01	ND	<0.01	<0.01	ND	ND	<0.01	<0.01	ND	ND	ND	<0.01	<0.01	ND	ND	ND	ND
k28|p96|c102|o109|f138|g142	k__Bacteria|p__Actinobacteria|c__Actinobacteria|o__Actinomycetales|f__Micrococcaceae|g__Nesterenkonia	<0.01	<0.01	0.23	0.83	0.29	<0.01	<0.01	ND	0.12	<0.01	<0.01	ND	0.19	0.19	<0.01	<0.01	ND	0.22679	ND	ND
k28|p96|c102|o109|f138|g143	k__Bacteria|p__Actinobacteria|c__Actinobacteria|o__Actinomycetales|f__Micrococcaceae|g__Rothia	3.2	11	4.08	8.76	0.81	1.67	4.58	0.49	0.22	6.64	14.47	0.46	0.6	0.6	<0.01	<0.01	0.149246	0.0481449	0.12495	0.0545887
k28|p96|c102|o109|f138|g144	k__Bacteria|p__Actinobacteria|c__Actinobacteria|o__Actinomycetales|f__Micrococcaceae|g__unclassified_Micrococcaceae	3.6	2.61	<0.01	<0.01	<0.01	<0.01	<0.01	<0.01	ND	<0.01	<0.01	<0.01	ND	ND	<0.01	<0.01	5.33378e-07	ND	ND	ND
k28|p96|c102|o109|f145|g146	k__Bacteria|p__Actinobacteria|c__Actinobacteria|o__Actinomycetales|f__Micromonosporaceae|g__Micromonospora	<0.01	<0.01	<0.01	<0.01	ND	<0.01	<0.01	ND	ND	0.23	1.06	0.42	0.46	0.46	<0.01	<0.01	ND	ND	ND	0.361454
k28|p96|c102|o109|f145|g147	k__Bacteria|p__Actinobacteria|c__Actinobacteria|o__Actinomycetales|f__Micromonosporaceae|g__unclassified_Micromonosporaceae	<0.01	<0.01	<0.01	<0.01	ND	<0.01	<0.01	ND	ND	<0.01	<0.01	ND	ND	ND	<0.01	<0.01	ND	ND	ND	ND
k28|p96|c102|o109|f148|g149	k__Bacteria|p__Actinobacteria|c__Actinobacteria|o__Actinomycetales|f__Mycobacteriaceae|g__Mycobacterium	0.8	1.3	<0.01	<0.01	0.04	0.43	2.37	0.56	0.53	5.32	22.09	0.44	0.4	0.4	<0.01	<0.01	0.0148671	ND	0.436835	0.304096
k28|p96|c102|o109|f148|g150	k__Bacteria|p__Actinobacteria|c__Actinobacteria|o__Actinomycetales|f__Mycobacteriaceae|g__unclassified_Mycobacteriaceae	<0.01	<0.01	<0.01	<0.01	ND	<0.01	<0.01	ND	ND	<0.01	<0.01	ND	ND	ND	<0.01	<0.01	0.280232	ND	ND	ND
k28|p96|c102|o109|f151|29	k__Bacteria|p__Actinobacteria|c__Actinobacteria|o__Actinomycetales|f__Nocardiaceae|__	<0.01	<0.01	<0.01	<0.01	ND	<0.01	<0.01	ND	ND	0.32	1.49	0.42	0.46	0.46	<0.01	<0.01	ND	ND	ND	0.361454
k28|p96|c102|o109|f151|g152	k__Bacteria|p__Actinobacteria|c__Actinobacteria|o__Actinomycetales|f__Nocardiaceae|g__Nocardia	0.2	0.56	<0.01	<0.01	0.21	<0.01	<0.01	0.05	ND	<0.01	<0.01	0.1	ND	ND	<0.01	<0.01	0.139027	ND	ND	ND
k28|p96|c102|o109|f151|g153	k__Bacteria|p__Actinobacteria|c__Actinobacteria|o__Actinomycetales|f__Nocardiaceae|g__Rhodococcus	0.07	0.26	2.15	7.74	0.3	0.3	1.15	0.46	0.19	3.45	6.69	0.06	0.63	0.63	<0.01	<0.01	0.280232	0.22679	0.267625	0.031595
k28|p96|c102|o109|f154|29	k__Bacteria|p__Actinobacteria|c__Actinobacteria|o__Actinomycetales|f__Nocardioidaceae|__	<0.01	<0.01	0.77	2.76	0.29	<0.01	<0.01	ND	0.12	<0.01	<0.01	ND	0.19	0.19	<0.01	<0.01	ND	0.22679	ND	ND
k28|p96|c102|o109|f154|g155	k__Bacteria|p__Actinobacteria|c__Actinobacteria|o__Actinomycetales|f__Nocardioidaceae|g__Aeromicrobium	0.13	0.52	<0.01	<0.01	0.37	<0.01	<0.01	0.15	ND	<0.01	<0.01	0.23	ND	ND	<0.01	<0.01	0.280232	ND	ND	ND
k28|p96|c102|o109|f154|g156	k__Bacteria|p__Actinobacteria|c__Actinobacteria|o__Actinomycetales|f__Nocardioidaceae|g__unclassified_Nocardioidaceae	<0.01	<0.01	<0.01	<0.01	ND	<0.01	<0.01	ND	ND	<0.01	<0.01	ND	ND	ND	<0.01	<0.01	ND	ND	ND	ND
k28|p96|c102|o109|f157|g158	k__Bacteria|p__Actinobacteria|c__Actinobacteria|o__Actinomycetales|f__Promicromonosporaceae|g__Xylanimicrobium	<0.01	<0.01	<0.01	<0.01	ND	0.47	2.55	0.49	0.53	<0.01	<0.01	ND	ND	ND	<0.01	<0.01	ND	ND	0.436835	ND
k28|p96|c102|o109|f159|g160	k__Bacteria|p__Actinobacteria|c__Actinobacteria|o__Actinomycetales|f__Propionibacteriaceae|g__Propionibacterium	<0.01	<0.01	1	2.63	0.15	0.27	0.83	0.23	0.16	1.77	3.87	0.09	0.55	0.55	<0.01	<0.01	ND	0.102284	0.172515	0.0548397
k28|p96|c102|o109|f159|g161	k__Bacteria|p__Actinobacteria|c__Actinobacteria|o__Actinomycetales|f__Propionibacteriaceae|g__unclassified_Propionibacteriaceae	1.53	2.41	<0.01	<0.01	0.03	<0.01	<0.01	<0.01	ND	<0.01	<0.01	<0.01	ND	ND	<0.01	<0.01	0.0120062	ND	ND	ND
k28|p96|c102|o109|f162|g163	k__Bacteria|p__Actinobacteria|c__Actinobacteria|o__Actinomycetales|f__Pseudonocardiaceae|g__Pseudonocardia	<0.01	<0.01	<0.01	<0.01	ND	<0.01	<0.01	ND	ND	0.23	1.06	0.42	0.46	0.46	<0.01	<0.01	ND	ND	ND	0.361454
k28|p96|c102|o109|f162|g164	k__Bacteria|p__Actinobacteria|c__Actinobacteria|o__Actinomycetales|f__Pseudonocardiaceae|g__Saccharomonospora	<0.01	<0.01	<0.01	<0.01	ND	0.13	0.73	0.49	0.53	<0.01	<0.01	ND	ND	ND	<0.01	<0.01	ND	ND	0.436835	ND
k28|p96|c102|o109|f162|g165	k__Bacteria|p__Actinobacteria|c__Actinobacteria|o__Actinomycetales|f__Pseudonocardiaceae|g__Saccharopolyspora	1.4	1.12	<0.01	<0.01	<0.01	<0.01	<0.01	<0.01	ND	<0.01	<0.01	<0.01	ND	ND	<0.01	<0.01	2.17687e-06	ND	ND	ND
k28|p96|c102|o109|f162|g166	k__Bacteria|p__Actinobacteria|c__Actinobacteria|o__Actinomycetales|f__Pseudonocardiaceae|g__unclassified_Pseudonocardiaceae	0.33	0.72	<0.01	<0.01	0.11	<0.01	<0.01	0.01	ND	<0.01	<0.01	0.03	ND	ND	<0.01	<0.01	0.0589952	ND	ND	ND
k28|p96|c102|o109|f167|29	k__Bacteria|p__Actinobacteria|c__Actinobacteria|o__Actinomycetales|f__Streptomycetaceae|__	<0.01	<0.01	<0.01	<0.01	ND	<0.01	<0.01	ND	ND	0.41	1.92	0.42	0.46	0.46	<0.01	<0.01	ND	ND	ND	0.361454
k28|p96|c102|o109|f167|g168	k__Bacteria|p__Actinobacteria|c__Actinobacteria|o__Actinomycetales|f__Streptomycetaceae|g__Streptomyces	<0.01	<0.01	<0.01	<0.01	ND	0.37	2.01	0.49	0.53	0.14	0.64	0.42	0.46	0.46	<0.01	<0.01	ND	ND	0.436835	0.361454
k28|p96|c102|o109|f169|g170	k__Bacteria|p__Actinobacteria|c__Actinobacteria|o__Actinomycetales|f__Streptosporangiaceae|g__Sphaerisporangium	<0.01	<0.01	<0.01	<0.01	ND	<0.01	<0.01	ND	ND	0.27	1.28	0.42	0.46	0.46	<0.01	<0.01	ND	ND	ND	0.361454
k28|p96|c102|o109|f169|g171	k__Bacteria|p__Actinobacteria|c__Actinobacteria|o__Actinomycetales|f__Streptosporangiaceae|g__unclassified_Streptosporangiaceae	<0.01	<0.01	<0.01	<0.01	ND	<0.01	<0.01	ND	ND	<0.01	<0.01	ND	ND	ND	<0.01	<0.01	ND	ND	ND	ND
k28|p96|c102|o109|f172|g173	k__Bacteria|p__Actinobacteria|c__Actinobacteria|o__Actinomycetales|f__unclassified_Corynebacterineae|g__unclassified_Corynebacterineae	0.27	0.59	<0.01	<0.01	0.12	<0.01	<0.01	0.01	ND	<0.01	<0.01	0.04	ND	ND	<0.01	<0.01	0.0651473	ND	ND	ND
k28|p96|c102|o109|f174|g175	k__Bacteria|p__Actinobacteria|c__Actinobacteria|o__Actinomycetales|f__unclassified_Frankineae|g__unclassified_Frankineae	0.13	0.52	<0.01	<0.01	0.37	<0.01	<0.01	0.15	ND	<0.01	<0.01	0.23	ND	ND	<0.01	<0.01	0.280232	ND	ND	ND
k28|p96|c102|o109|f176|g177	k__Bacteria|p__Actinobacteria|c__Actinobacteria|o__Actinomycetales|f__unclassified_Micrococcineae|g__unclassified_Micrococcineae	1.07	1.51	<0.01	<0.01	0.02	<0.01	<0.01	<0.01	ND	<0.01	<0.01	<0.01	ND	ND	<0.01	<0.01	0.00313132	ND	ND	ND
k28|p96|c102|o109|f178|g179	k__Bacteria|p__Actinobacteria|c__Actinobacteria|o__Actinomycetales|f__unclassified_Micromonosporineae|g__unclassified_Micromonosporineae	0.13	0.52	<0.01	<0.01	0.37	<0.01	<0.01	0.15	ND	<0.01	<0.01	0.23	ND	ND	<0.01	<0.01	0.280232	ND	ND	ND
k28|p96|c102|o109|f180|g181	k__Bacteria|p__Actinobacteria|c__Actinobacteria|o__Actinomycetales|f__unclassified_Propionibacterineae|g__unclassified_Propionibacterineae	0.4	1.05	<0.01	<0.01	0.19	<0.01	<0.01	0.04	ND	<0.01	<0.01	0.08	ND	ND	<0.01	<0.01	0.0704243	ND	ND	ND
k28|p96|c102|o109|f182|g183	k__Bacteria|p__Actinobacteria|c__Actinobacteria|o__Actinomycetales|f__unclassified_Pseudonocardineae|g__unclassified_Pseudonocardineae	0.13	0.52	<0.01	<0.01	0.37	<0.01	<0.01	0.15	ND	<0.01	<0.01	0.23	ND	ND	<0.01	<0.01	0.280232	ND	ND	ND
k28|p96|c102|o109|f184|g185	k__Bacteria|p__Actinobacteria|c__Actinobacteria|o__Actinomycetales|f__unclassified_Streptomycineae|g__unclassified_Streptomycineae	0.2	0.56	<0.01	<0.01	0.21	<0.01	<0.01	0.05	ND	<0.01	<0.01	0.1	ND	ND	<0.01	<0.01	0.139027	ND	ND	ND
k28|p96|c102|o186|f187|29	k__Bacteria|p__Actinobacteria|c__Actinobacteria|o__Bifidobacteriales|f__Bifidobacteriaceae|__	<0.01	<0.01	0.31	0.75	0.12	<0.01	<0.01	ND	0.02	0.23	0.75	0.26	0.74	0.74	<0.01	<0.01	ND	0.0774513	ND	0.197587
k28|p96|c102|o186|f187|g5	k__Bacteria|p__Actinobacteria|c__Actinobacteria|o__Bifidobacteriales|f__Bifidobacteriaceae|g__	<0.01	<0.01	<0.01	<0.01	ND	0.23	1.28	0.49	0.53	<0.01	<0.01	ND	ND	ND	<0.01	<0.01	ND	ND	0.436835	ND
k28|p96|c102|o186|f187|g188	k__Bacteria|p__Actinobacteria|c__Actinobacteria|o__Bifidobacteriales|f__Bifidobacteriaceae|g__Alloscardovia	<0.01	<0.01	<0.01	<0.01	ND	<0.01	<0.01	ND	ND	3.41	14.09	0.36	0.4	0.4	<0.01	<0.01	ND	ND	ND	0.301687
k28|p96|c102|o186|f187|g189	k__Bacteria|p__Actinobacteria|c__Actinobacteria|o__Bifidobacteriales|f__Bifidobacteriaceae|g__Bifidobacterium	692.4	1803.28	296<0.01	4019.11	0.06	439.77	824.39	0.49	<0.01	1264.05	2606.11	0.48	0.12	0.12	264.5	382.177	0.329476	0.00588082	0.370956	0.104168
k28|p96|c102|o186|f187|g190	k__Bacteria|p__Actinobacteria|c__Actinobacteria|o__Bifidobacteriales|f__Bifidobacteriaceae|g__unclassified_Bifidobacteriaceae	6.67	15.91	<0.01	<0.01	0.15	<0.01	<0.01	0.02	ND	<0.01	<0.01	0.05	ND	ND	<0.01	<0.01	0.0862777	ND	ND	ND
k28|p96|c102|o191|f192|g193	k__Bacteria|p__Actinobacteria|c__Actinobacteria|o__Coriobacteriales|f__Coriobacteriaceae|g__Collinsella	50.73	73.99	<0.01	<0.01	0.02	<0.01	<0.01	<0.01	ND	<0.01	<0.01	<0.01	ND	ND	<0.01	<0.01	0.0049342	ND	ND	ND
k28|p96|c102|o191|f192|g194	k__Bacteria|p__Actinobacteria|c__Actinobacteria|o__Coriobacteriales|f__Coriobacteriaceae|g__Eggerthella	3.33	4.64	<0.01	<0.01	0.02	<0.01	<0.01	<0.01	ND	<0.01	<0.01	<0.01	ND	ND	<0.01	<0.01	0.00530173	ND	ND	ND
k28|p96|c102|o191|f192|g195	k__Bacteria|p__Actinobacteria|c__Actinobacteria|o__Coriobacteriales|f__Coriobacteriaceae|g__Enterorhabdus	0.8	3.09	<0.01	<0.01	0.37	<0.01	<0.01	0.15	ND	<0.01	<0.01	0.23	ND	ND	<0.01	<0.01	0.241711	ND	ND	ND
k28|p96|c102|o191|f192|g196	k__Bacteria|p__Actinobacteria|c__Actinobacteria|o__Coriobacteriales|f__Coriobacteriaceae|g__Gordonibacter	0.33	0.48	<0.01	<0.01	0.02	<0.01	<0.01	<0.01	ND	<0.01	<0.01	<0.01	ND	ND	<0.01	<0.01	0.00667334	ND	ND	ND
k28|p96|c102|o191|f192|g197	k__Bacteria|p__Actinobacteria|c__Actinobacteria|o__Coriobacteriales|f__Coriobacteriaceae|g__Olsenella	0.4	0.73	<0.01	<0.01	0.06	<0.01	<0.01	<0.01	ND	<0.01	<0.01	0.01	ND	ND	<0.01	<0.01	0.027664	ND	ND	ND
k28|p96|c102|o191|f192|g198	k__Bacteria|p__Actinobacteria|c__Actinobacteria|o__Coriobacteriales|f__Coriobacteriaceae|g__Senegalimassilia	0.73	2.83	<0.01	<0.01	0.37	<0.01	<0.01	0.15	ND	<0.01	<0.01	0.23	ND	ND	<0.01	<0.01	0.205142	ND	ND	ND
k28|p96|c102|o191|f192|g199	k__Bacteria|p__Actinobacteria|c__Actinobacteria|o__Coriobacteriales|f__Coriobacteriaceae|g__Slackia	0.4	1.05	<0.01	<0.01	0.19	<0.01	<0.01	0.04	ND	<0.01	<0.01	0.08	ND	ND	<0.01	<0.01	0.0704243	ND	ND	ND
k28|p96|c102|o191|f192|g200	k__Bacteria|p__Actinobacteria|c__Actinobacteria|o__Coriobacteriales|f__Coriobacteriaceae|g__unclassified_Coriobacteriaceae	5	5.46	<0.01	<0.01	<0.01	<0.01	<0.01	<0.01	ND	<0.01	<0.01	<0.01	ND	ND	5.05556	14.9094	0.945992	0.252778	0.0725862	0.127891
k28|p96|c102|o201|f202|g203	k__Bacteria|p__Actinobacteria|c__Actinobacteria|o__Gaiellales|f__Gaiellaceae|g__Gaiella	0.33	0.89	<0.01	<0.01	0.2	<0.01	<0.01	0.04	ND	<0.01	<0.01	0.09	ND	ND	<0.01	<0.01	0.124969	ND	ND	ND
k28|p96|c102|o204|f4|g5	k__Bacteria|p__Actinobacteria|c__Actinobacteria|o__Micrococcales|f__|g__	<0.01	<0.01	<0.01	<0.01	ND	<0.01	<0.01	ND	ND	0.27	1.28	0.42	0.46	0.46	<0.01	<0.01	ND	ND	ND	0.361454
k28|p96|c102|o205|f206|g207	k__Bacteria|p__Actinobacteria|c__Actinobacteria|o__Solirubrobacterales|f__Solirubrobacteraceae|g__Solirubrobacter	0.13	0.52	<0.01	<0.01	0.37	<0.01	<0.01	0.15	ND	<0.01	<0.01	0.23	ND	ND	<0.01	<0.01	0.280232	ND	ND	ND
k28|p96|c102|o208|f209|g210	k__Bacteria|p__Actinobacteria|c__Actinobacteria|o__unclassified_Acidimicrobidae|f__unclassified_Acidimicrobidae|g__unclassified_Acidimicrobidae	10.47	5.41	<0.01	<0.01	<0.01	<0.01	<0.01	<0.01	ND	<0.01	<0.01	<0.01	ND	ND	<0.01	<0.01	7.24134e-10	ND	ND	ND
k28|p96|c102|o211|f212|g213	k__Bacteria|p__Actinobacteria|c__Actinobacteria|o__unclassified_Actinobacteridae|f__unclassified_Actinobacteridae|g__unclassified_Actinobacteridae	<0.01	<0.01	<0.01	<0.01	ND	<0.01	<0.01	ND	ND	<0.01	<0.01	ND	ND	ND	<0.01	<0.01	ND	ND	ND	ND
k28|p96|c214|o191|f192|29	k__Bacteria|p__Actinobacteria|c__Coriobacteriia|o__Coriobacteriales|f__Coriobacteriaceae|__	<0.01	<0.01	<0.01	<0.01	ND	0.37	1.13	0.23	0.26	1.64	6.8	0.37	0.4	0.4	<0.01	<0.01	ND	ND	0.169165	0.304085
k28|p96|c214|o191|f192|g5	k__Bacteria|p__Actinobacteria|c__Coriobacteriia|o__Coriobacteriales|f__Coriobacteriaceae|g__	<0.01	<0.01	1.62	5.8	0.29	5.57	23.8	0.38	0.58	25.05	101.25	0.35	0.42	0.42	<0.01	<0.01	ND	0.22679	0.320446	0.29117
k28|p96|c214|o191|f192|g215	k__Bacteria|p__Actinobacteria|c__Coriobacteriia|o__Coriobacteriales|f__Coriobacteriaceae|g__Adlercreutzia	<0.01	<0.01	2	5.84	0.2	5.67	10.61	0.05	0.27	0.73	2.65	0.3	0.37	0.37	<0.01	<0.01	ND	0.139743	0.026508	0.242885
k28|p96|c214|o191|f192|g193	k__Bacteria|p__Actinobacteria|c__Coriobacteriia|o__Coriobacteriales|f__Coriobacteriaceae|g__Collinsella	<0.01	<0.01	248.69	850.85	0.27	26.17	42.87	0.03	0.14	291.77	492.69	0.03	0.88	0.88	<0.01	<0.01	ND	0.204927	0.0119152	0.0145515
k28|p96|c214|o191|f192|g194	k__Bacteria|p__Actinobacteria|c__Coriobacteriia|o__Coriobacteriales|f__Coriobacteriaceae|g__Eggerthella	<0.01	<0.01	3.23	10.46	0.24	1.73	3.1	0.04	0.44	4.27	8.42	0.06	0.78	0.78	<0.01	<0.01	ND	0.181125	0.020547	0.0343956
k28|p96|c214|o191|f192|g197	k__Bacteria|p__Actinobacteria|c__Coriobacteriia|o__Coriobacteriales|f__Coriobacteriaceae|g__Olsenella	<0.01	<0.01	<0.01	<0.01	ND	0.2	0.92	0.42	0.45	0.32	1.49	0.42	0.46	0.46	<0.01	<0.01	ND	ND	0.357553	0.361454
k28|p96|c216|o217|f4|g5	k__Bacteria|p__Actinobacteria|c__MB-A2-108|o__0319-7L14|f__|g__	<0.01	<0.01	<0.01	<0.01	ND	0.07	0.36	0.49	0.53	0.73	2.58	0.29	0.33	0.33	<0.01	<0.01	ND	ND	0.436835	0.230093
k28|p96|c218|o219|f220|g5	k__Bacteria|p__Actinobacteria|c__Nitriliruptoria|o__Nitriliruptorales|f__Nitriliruptoraceae|g__	<0.01	<0.01	1.54	5.53	0.29	0.23	1.28	0.49	0.21	0.5	1.56	0.23	0.4	0.4	<0.01	<0.01	ND	0.22679	0.436835	0.174113
k28|p96|c221|o222|f223|g224	k__Bacteria|p__Actinobacteria|c__Rubrobacteria|o__Rubrobacterales|f__Rubrobacteraceae|g__Rubrobacter	<0.01	<0.01	<0.01	<0.01	ND	<0.01	<0.01	ND	ND	0.59	2.77	0.42	0.46	0.46	<0.01	<0.01	ND	ND	ND	0.361454
k28|p96|c225|o201|f202|g5	k__Bacteria|p__Actinobacteria|c__Thermoleophilia|o__Gaiellales|f__Gaiellaceae|g__	<0.01	<0.01	0.38	1.38	0.29	0.1	0.55	0.49	0.32	0.73	3.41	0.42	0.75	0.75	<0.01	<0.01	ND	0.22679	0.436835	0.361454
k28|p96|c225|o205|f4|g5	k__Bacteria|p__Actinobacteria|c__Thermoleophilia|o__Solirubrobacterales|f__|g__	<0.01	<0.01	<0.01	<0.01	ND	0.23	1.28	0.49	0.53	<0.01	<0.01	ND	ND	ND	<0.01	<0.01	ND	ND	0.436835	ND
k28|p96|c226|o227|f228|g229	k__Bacteria|p__Actinobacteria|c__unclassified_Actinobacteria|o__unclassified_Actinobacteria|f__unclassified_Actinobacteria|g__unclassified_Actinobacteria	0.4	0.62	<0.01	<0.01	0.03	<0.01	<0.01	<0.01	ND	<0.01	<0.01	<0.01	ND	ND	<0.01	<0.01	0.0113487	ND	ND	ND
k28|p230|c231|o12|f4|g5	k__Bacteria|p__AD3|c__ABS-6|o__|f__|g__	<0.01	<0.01	<0.01	<0.01	ND	<0.01	<0.01	ND	ND	0.09	0.43	0.42	0.46	0.46	<0.01	<0.01	ND	ND	ND	0.361454
k28|p232|c233|o234|f235|g236	k__Bacteria|p__Aminicenantes|c__norank_Aminicenantes|o__norank_Aminicenantes|f__norank_Aminicenantes|g__Aminicenantes_genera_incertae_sedis	1	1.44	<0.01	<0.01	0.02	<0.01	<0.01	<0.01	ND	<0.01	<0.01	<0.01	ND	ND	<0.01	<0.01	0.00352737	ND	ND	ND
k28|p237|c238|o239|f240|g241	k__Bacteria|p__Armatimonadetes|c__norank_Armatimonadetes|o__norank_Armatimonadetes|f__norank_Armatimonadetes|g__Armatimonadetes_gp2	<0.01	<0.01	<0.01	<0.01	ND	<0.01	<0.01	ND	ND	<0.01	<0.01	ND	ND	ND	<0.01	<0.01	ND	ND	ND	ND
k28|p237|c242|o12|f4|g5	k__Bacteria|p__Armatimonadetes|c__SHA-37|o__|f__|g__	<0.01	<0.01	0.15	0.55	0.29	<0.01	<0.01	ND	0.12	<0.01	<0.01	ND	0.19	0.19	<0.01	<0.01	ND	0.22679	ND	ND
k28|p237|c243|o244|f4|g5	k__Bacteria|p__Armatimonadetes|c__SJA-176|o__RB046|f__|g__	<0.01	<0.01	<0.01	<0.01	ND	0.07	0.36	0.49	0.53	<0.01	<0.01	ND	ND	ND	<0.01	<0.01	ND	ND	0.436835	ND
k28|p245|c246|o247|f248|g5	k__Bacteria|p__Bacteroidetes|c__[Rhodothermi]|o__[Rhodothermales]|f__Rhodothermaceae|g__	<0.01	<0.01	0.46	1.66	0.29	<0.01	<0.01	ND	0.12	<0.01	<0.01	ND	0.19	0.19	<0.01	<0.01	ND	0.22679	ND	ND
k28|p245|c249|o250|f251|g5	k__Bacteria|p__Bacteroidetes|c__[Saprospirae]|o__[Saprospirales]|f__Chitinophagaceae|g__	<0.01	<0.01	0.46	1.66	0.29	<0.01	<0.01	ND	0.12	0.23	1.06	0.42	0.6	0.6	<0.01	<0.01	ND	0.22679	ND	0.361454
k28|p245|c252|o253|29|29	k__Bacteria|p__Bacteroidetes|c__Bacteroidia|o__Bacteroidales|__|__	<0.01	<0.01	0.69	1.09	0.02	5.27	11.33	0.09	0.17	1.59	2.55	0.02	0.26	0.26	<0.01	<0.01	ND	0.00870338	0.0519287	0.0103988
k28|p245|c252|o253|f4|g5	k__Bacteria|p__Bacteroidetes|c__Bacteroidia|o__Bacteroidales|f__|g__	<0.01	<0.01	0.38	0.95	0.13	30.5	78.18	0.15	0.19	1.05	1.82	0.04	0.25	0.25	<0.01	<0.01	ND	0.0841828	0.100796	0.0177143
k28|p245|c252|o253|f254|29	k__Bacteria|p__Bacteroidetes|c__Bacteroidia|o__Bacteroidales|f__[Barnesiellaceae]|__	<0.01	<0.01	25.92	86.4	0.25	1.67	4.78	0.2	0.12	0.41	1.09	0.16	0.17	0.17	<0.01	<0.01	ND	0.19351	0.14162	0.114035
k28|p245|c252|o253|f254|g5	k__Bacteria|p__Bacteroidetes|c__Bacteroidia|o__Bacteroidales|f__[Barnesiellaceae]|g__	<0.01	<0.01	146.46	347.75	0.11	98.1	165.19	0.03	0.49	350.86	1328.46	0.32	0.61	0.61	<0.01	<0.01	ND	0.0719525	0.0142358	0.260218
k28|p245|c252|o253|f254|g255	k__Bacteria|p__Bacteroidetes|c__Bacteroidia|o__Bacteroidales|f__[Barnesiellaceae]|g__Barnesiella	<0.01	<0.01	0.23	0.83	0.29	0.17	0.65	0.34	0.76	0.41	1.18	0.2	0.66	0.66	<0.01	<0.01	ND	0.22679	0.274455	0.141227
k28|p245|c252|o253|f256|g257	k__Bacteria|p__Bacteroidetes|c__Bacteroidia|o__Bacteroidales|f__[Odoribacteraceae]|g__Butyricimonas	<0.01	<0.01	28.08	48.58	0.03	41.97	98.36	0.11	0.67	7.73	21.15	0.17	0.09	0.09	<0.01	<0.01	ND	0.0159118	0.0735218	0.122308
k28|p245|c252|o253|f256|g258	k__Bacteria|p__Bacteroidetes|c__Bacteroidia|o__Bacteroidales|f__[Odoribacteraceae]|g__Odoribacter	<0.01	<0.01	12	9.75	<0.01	10.73	11.1	<0.01	0.62	1.64	3.1	0.05	<0.01	<0.01	<0.01	<0.01	ND	7.75338e-06	0.000143937	0.028302
k28|p245|c252|o253|f259|g5	k__Bacteria|p__Bacteroidetes|c__Bacteroidia|o__Bacteroidales|f__[Paraprevotellaceae]|g__	<0.01	<0.01	2.85	8.16	0.19	8.07	15.46	0.06	0.28	<0.01	<0.01	ND	0.1	0.1	<0.01	<0.01	ND	0.132643	0.0300566	ND
k28|p245|c252|o253|f259|g260	k__Bacteria|p__Bacteroidetes|c__Bacteroidia|o__Bacteroidales|f__[Paraprevotellaceae]|g__[Prevotella]	<0.01	<0.01	<0.01	<0.01	ND	83.63	244.77	0.2	0.24	122.82	452.96	0.31	0.35	0.35	<0.01	<0.01	ND	ND	0.149238	0.247959
k28|p245|c252|o253|f259|g261	k__Bacteria|p__Bacteroidetes|c__Bacteroidia|o__Bacteroidales|f__[Paraprevotellaceae]|g__CF231	<0.01	<0.01	<0.01	<0.01	ND	7.47	20.05	0.17	0.2	<0.01	<0.01	ND	ND	ND	<0.01	<0.01	ND	ND	0.11684	ND
k28|p245|c252|o253|f259|g262	k__Bacteria|p__Bacteroidetes|c__Bacteroidia|o__Bacteroidales|f__[Paraprevotellaceae]|g__Paraprevotella	<0.01	<0.01	208.31	235.11	<0.01	343.07	1044.93	0.22	0.68	18.14	26.2	0.01	<0.01	<0.01	<0.01	<0.01	ND	0.000501152	0.165423	0.00485678
k28|p245|c252|o253|f259|g263	k__Bacteria|p__Bacteroidetes|c__Bacteroidia|o__Bacteroidales|f__[Paraprevotellaceae]|g__YRC22	<0.01	<0.01	<0.01	<0.01	ND	2.83	7.97	0.19	0.22	<0.01	<0.01	ND	ND	ND	<0.01	<0.01	ND	ND	0.133807	ND
k28|p245|c252|o253|f264|g265	k__Bacteria|p__Bacteroidetes|c__Bacteroidia|o__Bacteroidales|f__Bacteroidaceae|g__Bacteroides	29994.3	11806.9	14430.4	6476.92	<0.01	15902.4	10673.1	<0.01	0.81	12321.5	12588.9	<0.01	0.5	0.5	22104.1	12352.8	0.092269	0.109932	0.10679	0.0296
k28|p245|c252|o253|f264|g266	k__Bacteria|p__Bacteroidetes|c__Bacteroidia|o__Bacteroidales|f__Bacteroidaceae|g__BF311	<0.01	<0.01	<0.01	<0.01	ND	2.43	6.57	0.17	0.2	<0.01	<0.01	ND	ND	ND	<0.01	<0.01	ND	ND	0.118917	ND
k28|p245|c252|o253|f267|g5	k__Bacteria|p__Bacteroidetes|c__Bacteroidia|o__Bacteroidales|f__BS11|g__	<0.01	<0.01	<0.01	<0.01	ND	6.43	17.72	0.18	0.21	<0.01	<0.01	ND	ND	ND	<0.01	<0.01	ND	ND	0.125978	ND
k28|p245|c252|o253|f268|g5	k__Bacteria|p__Bacteroidetes|c__Bacteroidia|o__Bacteroidales|f__p-2534-18B5|g__	<0.01	<0.01	<0.01	<0.01	ND	0.17	0.65	0.34	0.37	<0.01	<0.01	ND	ND	ND	<0.01	<0.01	ND	ND	0.274455	ND
k28|p245|c252|o253|f269|29	k__Bacteria|p__Bacteroidetes|c__Bacteroidia|o__Bacteroidales|f__Porphyromonadaceae|__	<0.01	<0.01	<0.01	<0.01	ND	<0.01	<0.01	ND	ND	0.14	0.64	0.42	0.46	0.46	<0.01	<0.01	ND	ND	ND	0.361454
k28|p245|c252|o253|f269|g255	k__Bacteria|p__Bacteroidetes|c__Bacteroidia|o__Bacteroidales|f__Porphyromonadaceae|g__Barnesiella	121.07	188.05	<0.01	<0.01	0.03	<0.01	<0.01	<0.01	ND	<0.01	<0.01	<0.01	ND	ND	107.889	129.659	0.809989	0.0078136	4.58251e-05	0.000490883
k28|p245|c252|o253|f269|g257	k__Bacteria|p__Bacteroidetes|c__Bacteroidia|o__Bacteroidales|f__Porphyromonadaceae|g__Butyricimonas	109.33	124.56	<0.01	<0.01	<0.01	<0.01	<0.01	<0.01	ND	<0.01	<0.01	<0.01	ND	ND	30.2778	49.7367	0.0133916	0.0452088	0.00189272	0.00815727
k28|p245|c252|o253|f269|g270	k__Bacteria|p__Bacteroidetes|c__Bacteroidia|o__Bacteroidales|f__Porphyromonadaceae|g__Coprobacter	17.33	28.05	<0.01	<0.01	0.04	<0.01	<0.01	<0.01	ND	<0.01	<0.01	0.01	ND	ND	36.1667	77.4378	0.379711	0.118981	0.0148886	0.0385779
k28|p245|c252|o253|f269|g271	k__Bacteria|p__Bacteroidetes|c__Bacteroidia|o__Bacteroidales|f__Porphyromonadaceae|g__Dysgonomonas	0.8	0.99	<0.01	<0.01	0.01	<0.01	<0.01	<0.01	ND	<0.01	<0.01	<0.01	ND	ND	<0.01	<0.01	0.000780546	ND	ND	ND
k28|p245|c252|o253|f269|g272	k__Bacteria|p__Bacteroidetes|c__Bacteroidia|o__Bacteroidales|f__Porphyromonadaceae|g__Macellibacteroides	6.33	3.67	<0.01	<0.01	<0.01	3.37	13.21	0.37	0.38	<0.01	<0.01	<0.01	ND	ND	<0.01	<0.01	1.17343e-08	ND	0.279591	ND
k28|p245|c252|o253|f269|g258	k__Bacteria|p__Bacteroidetes|c__Bacteroidia|o__Bacteroidales|f__Porphyromonadaceae|g__Odoribacter	72.73	88.55	<0.01	<0.01	0.01	<0.01	<0.01	<0.01	ND	<0.01	<0.01	<0.01	ND	ND	44.5556	44.6005	0.210779	0.00184106	2.27175e-06	4.99319e-05
k28|p245|c252|o253|f269|g273	k__Bacteria|p__Bacteroidetes|c__Bacteroidia|o__Bacteroidales|f__Porphyromonadaceae|g__Paludibacter	<0.01	<0.01	<0.01	<0.01	ND	<0.01	<0.01	ND	ND	0.05	0.21	0.42	0.46	0.46	<0.01	<0.01	ND	ND	ND	0.361454
k28|p245|c252|o253|f269|g274	k__Bacteria|p__Bacteroidetes|c__Bacteroidia|o__Bacteroidales|f__Porphyromonadaceae|g__Parabacteroides	739.53	516.64	3198.23	6001.57	0.12	894.37	1366.61	0.73	0.04	1005.18	3279.17	0.78	0.16	0.16	1103.5	1955.37	0.508444	0.1439	0.716717	0.955623
k28|p245|c252|o253|f269|g275	k__Bacteria|p__Bacteroidetes|c__Bacteroidia|o__Bacteroidales|f__Porphyromonadaceae|g__Porphyromonas	<0.01	<0.01	0.23	0.83	0.29	0.07	0.36	0.49	0.35	2.77	10.61	0.33	0.41	0.41	<0.01	<0.01	ND	0.22679	0.436835	0.265164
k28|p245|c252|o253|f269|g276	k__Bacteria|p__Bacteroidetes|c__Bacteroidia|o__Bacteroidales|f__Porphyromonadaceae|g__unclassified_Porphyromonadaceae	99.33	261.52	<0.01	<0.01	0.19	<0.01	<0.01	0.04	ND	<0.01	<0.01	0.08	ND	ND	<0.01	<0.01	0.0546966	ND	ND	ND
k28|p245|c252|o253|f277|29	k__Bacteria|p__Bacteroidetes|c__Bacteroidia|o__Bacteroidales|f__Prevotellaceae|__	<0.01	<0.01	<0.01	<0.01	ND	0.2	0.66	0.26	0.3	0.09	0.43	0.42	0.46	0.46	<0.01	<0.01	ND	ND	0.201951	0.361454
k28|p245|c252|o253|f277|g5	k__Bacteria|p__Bacteroidetes|c__Bacteroidia|o__Bacteroidales|f__Prevotellaceae|g__	<0.01	<0.01	<0.01	<0.01	ND	0.2	0.8	0.35	0.39	<0.01	<0.01	ND	ND	ND	<0.01	<0.01	ND	ND	0.291245	ND
k28|p245|c252|o253|f277|g278	k__Bacteria|p__Bacteroidetes|c__Bacteroidia|o__Bacteroidales|f__Prevotellaceae|g__Alloprevotella	21.87	8.06	<0.01	<0.01	<0.01	<0.01	<0.01	<0.01	ND	<0.01	<0.01	<0.01	ND	ND	<0.01	<0.01	0.151679	ND	ND	ND
k28|p245|c252|o253|f277|g262	k__Bacteria|p__Bacteroidetes|c__Bacteroidia|o__Bacteroidales|f__Prevotellaceae|g__Paraprevotella	38<0.01	811.69	<0.01	<0.01	0.11	<0.01	<0.01	0.01	ND	<0.01	<0.01	0.03	ND	ND	<0.01	<0.01	0.0453167	ND	ND	ND
k28|p245|c252|o253|f277|g279	k__Bacteria|p__Bacteroidetes|c__Bacteroidia|o__Bacteroidales|f__Prevotellaceae|g__Prevotella	6958.87	12859	790.46	2070.8	0.1	7829.33	11989.7	0.88	0.05	5819.86	9928.12	0.73	0.09	0.09	9643.89	14250.8	0.973738	0.0441251	0.694314	0.371919
k28|p245|c252|o253|f277|g280	k__Bacteria|p__Bacteroidetes|c__Bacteroidia|o__Bacteroidales|f__Prevotellaceae|g__unclassified_Prevotellaceae	1.13	1.82	<0.01	<0.01	0.04	<0.01	<0.01	<0.01	ND	<0.01	<0.01	0.01	ND	ND	<0.01	<0.01	0.0085984	ND	ND	ND
k28|p245|c252|o253|f281|g282	k__Bacteria|p__Bacteroidetes|c__Bacteroidia|o__Bacteroidales|f__Prolixibacteraceae|g__unclassified_Prolixibacteraceae	0.73	0.86	<0.01	<0.01	0.01	<0.01	<0.01	<0.01	ND	<0.01	<0.01	<0.01	ND	ND	<0.01	<0.01	0.000558648	ND	ND	ND
k28|p245|c252|o253|f283|g5	k__Bacteria|p__Bacteroidetes|c__Bacteroidia|o__Bacteroidales|f__RF16|g__	<0.01	<0.01	<0.01	<0.01	ND	3.13	8.44	0.17	0.2	<0.01	<0.01	ND	ND	ND	<0.01	<0.01	ND	ND	0.117993	ND
k28|p245|c252|o253|f284|29	k__Bacteria|p__Bacteroidetes|c__Bacteroidia|o__Bacteroidales|f__Rikenellaceae|__	<0.01	<0.01	15.15	38.66	0.14	6.3	11.68	0.05	0.23	3.23	4.67	0.01	0.15	0.15	<0.01	<0.01	ND	0.0927649	0.0251995	0.00495594
k28|p245|c252|o253|f284|g5	k__Bacteria|p__Bacteroidetes|c__Bacteroidia|o__Bacteroidales|f__Rikenellaceae|g__	<0.01	<0.01	96.62	137.6	0.01	97.83	142.65	0.01	0.94	41.91	134.4	0.24	0.24	0.24	<0.01	<0.01	ND	0.00418965	0.00509156	0.185232
k28|p245|c252|o253|f284|g285	k__Bacteria|p__Bacteroidetes|c__Bacteroidia|o__Bacteroidales|f__Rikenellaceae|g__Alistipes	634.27	790.36	585	1208.59	0.91	278.63	378.06	0.04	0.18	158.95	274.84	0.01	0.11	0.11	241.056	609.798	0.117457	0.263242	0.745886	0.618703
k28|p245|c252|o253|f284|g286	k__Bacteria|p__Bacteroidetes|c__Bacteroidia|o__Bacteroidales|f__Rikenellaceae|g__Blvii28	<0.01	<0.01	<0.01	<0.01	ND	6.37	25.95	0.36	0.4	<0.01	<0.01	ND	ND	ND	<0.01	<0.01	ND	ND	0.297604	ND
k28|p245|c252|o253|f284|g287	k__Bacteria|p__Bacteroidetes|c__Bacteroidia|o__Bacteroidales|f__Rikenellaceae|g__human	<0.01	<0.01	<0.01	<0.01	ND	<0.01	<0.01	ND	ND	1.41	6.6	0.42	0.46	0.46	<0.01	<0.01	ND	ND	ND	0.361454
k28|p245|c252|o253|f284|g288	k__Bacteria|p__Bacteroidetes|c__Bacteroidia|o__Bacteroidales|f__Rikenellaceae|g__unclassified_Rikenellaceae	1.47	1.59	<0.01	<0.01	<0.01	<0.01	<0.01	<0.01	ND	<0.01	<0.01	<0.01	ND	ND	30.2222	106.587	0.305482	0.33721	0.131195	0.200861
k28|p245|c252|o253|f289|g5	k__Bacteria|p__Bacteroidetes|c__Bacteroidia|o__Bacteroidales|f__S24-7|g__	<0.01	<0.01	401.31	1306.02	0.24	244.63	1013.03	0.37	0.64	50.5	95.93	0.05	0.21	0.21	<0.01	<0.01	ND	0.183306	0.305242	0.0285356
k28|p245|c252|o253|f290|g5	k__Bacteria|p__Bacteroidetes|c__Bacteroidia|o__Bacteroidales|f__SB-1|g__	<0.01	<0.01	<0.01	<0.01	ND	<0.01	<0.01	ND	ND	0.14	0.64	0.42	0.46	0.46	<0.01	<0.01	ND	ND	ND	0.361454
k28|p245|c252|o253|f291|g292	k__Bacteria|p__Bacteroidetes|c__Bacteroidia|o__Bacteroidales|f__unclassified_Bacteroidales|g__unclassified_Bacteroidales	104.33	69.41	<0.01	<0.01	<0.01	<0.01	<0.01	<0.01	ND	<0.01	<0.01	<0.01	ND	ND	2.61111	8.71873	8.03242e-07	0.311218	0.111398	0.177246
k28|p245|c293|o294|f295|g296	k__Bacteria|p__Bacteroidetes|c__Cytophagia|o__Cytophagales|f__Cyclobacteriaceae|g__Algoriphagus	0.07	0.26	<0.01	<0.01	0.37	<0.01	<0.01	0.15	ND	<0.01	<0.01	0.23	ND	ND	<0.01	<0.01	0.139027	ND	ND	ND
k28|p245|c293|o294|f295|g297	k__Bacteria|p__Bacteroidetes|c__Cytophagia|o__Cytophagales|f__Cyclobacteriaceae|g__unclassified_Cyclobacteriaceae	0.13	0.52	<0.01	<0.01	0.37	<0.01	<0.01	0.15	ND	<0.01	<0.01	0.23	ND	ND	<0.01	<0.01	0.280232	ND	ND	ND
k28|p245|c293|o294|f298|g299	k__Bacteria|p__Bacteroidetes|c__Cytophagia|o__Cytophagales|f__Cytophagaceae|g__Adhaeribacter	0.13	0.52	<0.01	<0.01	0.37	<0.01	<0.01	0.15	ND	<0.01	<0.01	0.23	ND	ND	<0.01	<0.01	0.280232	ND	ND	ND
k28|p245|c293|o294|f298|g300	k__Bacteria|p__Bacteroidetes|c__Cytophagia|o__Cytophagales|f__Cytophagaceae|g__Emticicia	5.13	3.42	<0.01	<0.01	<0.01	<0.01	<0.01	<0.01	ND	<0.01	<0.01	<0.01	ND	ND	<0.01	<0.01	1.49171e-07	ND	ND	ND
k28|p245|c293|o294|f298|g301	k__Bacteria|p__Bacteroidetes|c__Cytophagia|o__Cytophagales|f__Cytophagaceae|g__Larkinella	<0.01	<0.01	<0.01	<0.01	ND	<0.01	<0.01	ND	ND	<0.01	<0.01	ND	ND	ND	<0.01	<0.01	ND	ND	ND	ND
k28|p245|c293|o294|f298|g302	k__Bacteria|p__Bacteroidetes|c__Cytophagia|o__Cytophagales|f__Cytophagaceae|g__Leadbetterella	0.13	0.52	<0.01	<0.01	0.37	<0.01	<0.01	0.15	ND	<0.01	<0.01	0.23	ND	ND	<0.01	<0.01	0.280232	ND	ND	ND
k28|p245|c293|o294|f298|g303	k__Bacteria|p__Bacteroidetes|c__Cytophagia|o__Cytophagales|f__Cytophagaceae|g__Runella	3.87	1.73	<0.01	<0.01	<0.01	<0.01	<0.01	<0.01	ND	<0.01	<0.01	<0.01	ND	ND	<0.01	<0.01	4.87063e-11	ND	ND	ND
k28|p245|c293|o294|f298|g304	k__Bacteria|p__Bacteroidetes|c__Cytophagia|o__Cytophagales|f__Cytophagaceae|g__Spirosoma	0.13	0.52	<0.01	<0.01	0.37	<0.01	<0.01	0.15	ND	<0.01	<0.01	0.23	ND	ND	<0.01	<0.01	0.280232	ND	ND	ND
k28|p245|c293|o294|f305|g306	k__Bacteria|p__Bacteroidetes|c__Cytophagia|o__Cytophagales|f__norank_Cytophagales|g__Chryseolinea	0.13	0.52	<0.01	<0.01	0.37	<0.01	<0.01	0.15	ND	<0.01	<0.01	0.23	ND	ND	<0.01	<0.01	0.280232	ND	ND	ND
k28|p245|c293|o294|f305|g307	k__Bacteria|p__Bacteroidetes|c__Cytophagia|o__Cytophagales|f__norank_Cytophagales|g__Ohtaekwangia	0.07	0.26	<0.01	<0.01	0.37	<0.01	<0.01	0.15	ND	<0.01	<0.01	0.23	ND	ND	<0.01	<0.01	0.280232	ND	ND	ND
k28|p245|c293|o294|f305|g308	k__Bacteria|p__Bacteroidetes|c__Cytophagia|o__Cytophagales|f__norank_Cytophagales|g__unclassified_Cytophagales	0.47	0.91	<0.01	<0.01	0.08	<0.01	<0.01	0.01	ND	<0.01	<0.01	0.02	ND	ND	<0.01	<0.01	0.0187909	ND	ND	ND
k28|p245|c293|o294|f309|g308	k__Bacteria|p__Bacteroidetes|c__Cytophagia|o__Cytophagales|f__unclassified_Cytophagales|g__unclassified_Cytophagales	0.4	0.62	<0.01	<0.01	0.03	<0.01	<0.01	<0.01	ND	<0.01	<0.01	<0.01	ND	ND	<0.01	<0.01	0.00405686	ND	ND	ND
k28|p245|c310|o311|f312|g313	k__Bacteria|p__Bacteroidetes|c__Flavobacteriia|o__Flavobacteriales|f__[Weeksellaceae]|g__Cloacibacterium	<0.01	<0.01	<0.01	<0.01	ND	0.3	1.64	0.49	0.53	<0.01	<0.01	ND	ND	ND	<0.01	<0.01	ND	ND	0.436835	ND
k28|p245|c310|o311|f314|g5	k__Bacteria|p__Bacteroidetes|c__Flavobacteriia|o__Flavobacteriales|f__Cryomorphaceae|g__	<0.01	<0.01	<0.01	<0.01	ND	<0.01	<0.01	ND	ND	0.09	0.43	0.42	0.46	0.46	<0.01	<0.01	ND	ND	ND	0.361454
k28|p245|c310|o311|f314|g315	k__Bacteria|p__Bacteroidetes|c__Flavobacteriia|o__Flavobacteriales|f__Cryomorphaceae|g__Owenweeksia	0.13	0.52	<0.01	<0.01	0.37	<0.01	<0.01	0.15	ND	<0.01	<0.01	0.23	ND	ND	<0.01	<0.01	0.280232	ND	ND	ND
k28|p245|c310|o311|f314|g316	k__Bacteria|p__Bacteroidetes|c__Flavobacteriia|o__Flavobacteriales|f__Cryomorphaceae|g__unclassified_Cryomorphaceae	1	1.62	<0.01	<0.01	0.04	<0.01	<0.01	<0.01	ND	<0.01	<0.01	0.01	ND	ND	<0.01	<0.01	0.0147183	ND	ND	ND
k28|p245|c310|o311|f317|29	k__Bacteria|p__Bacteroidetes|c__Flavobacteriia|o__Flavobacteriales|f__Flavobacteriaceae|__	<0.01	<0.01	<0.01	<0.01	ND	0.23	1.28	0.49	0.53	<0.01	<0.01	ND	ND	ND	<0.01	<0.01	ND	ND	0.436835	ND
k28|p245|c310|o311|f317|g5	k__Bacteria|p__Bacteroidetes|c__Flavobacteriia|o__Flavobacteriales|f__Flavobacteriaceae|g__	<0.01	<0.01	<0.01	<0.01	ND	0.43	1.77	0.36	0.4	<0.01	<0.01	ND	ND	ND	<0.01	<0.01	ND	ND	0.299526	ND
k28|p245|c310|o311|f317|g318	k__Bacteria|p__Bacteroidetes|c__Flavobacteriia|o__Flavobacteriales|f__Flavobacteriaceae|g__Arenibacter	1.67	2.01	<0.01	<0.01	0.01	<0.01	<0.01	<0.01	ND	<0.01	<0.01	<0.01	ND	ND	<0.01	<0.01	0.000934261	ND	ND	ND
k28|p245|c310|o311|f317|g319	k__Bacteria|p__Bacteroidetes|c__Flavobacteriia|o__Flavobacteriales|f__Flavobacteriaceae|g__Chryseobacterium	0.13	0.52	<0.01	<0.01	0.37	<0.01	<0.01	0.15	ND	<0.01	<0.01	0.23	ND	ND	<0.01	<0.01	0.280232	ND	ND	ND
k28|p245|c310|o311|f317|g313	k__Bacteria|p__Bacteroidetes|c__Flavobacteriia|o__Flavobacteriales|f__Flavobacteriaceae|g__Cloacibacterium	0.27	0.59	<0.01	<0.01	0.12	<0.01	<0.01	0.01	ND	<0.01	<0.01	0.04	ND	ND	<0.01	<0.01	0.0651473	ND	ND	ND
k28|p245|c310|o311|f317|g320	k__Bacteria|p__Bacteroidetes|c__Flavobacteriia|o__Flavobacteriales|f__Flavobacteriaceae|g__Empedobacter	0.2	0.56	<0.01	<0.01	0.21	<0.01	<0.01	0.05	ND	<0.01	<0.01	0.1	ND	ND	<0.01	<0.01	0.139027	ND	ND	ND
k28|p245|c310|o311|f317|g321	k__Bacteria|p__Bacteroidetes|c__Flavobacteriia|o__Flavobacteriales|f__Flavobacteriaceae|g__Flavobacterium	47.2	9.85	<0.01	<0.01	<0.01	<0.01	<0.01	<0.01	ND	<0.01	<0.01	<0.01	ND	ND	51.7778	17.672	0.85011	7.90002e-11	4.51622e-20	7.94341e-16
k28|p245|c310|o311|f317|g322	k__Bacteria|p__Bacteroidetes|c__Flavobacteriia|o__Flavobacteriales|f__Flavobacteriaceae|g__Lutibacter	0.27	0.7	<0.01	<0.01	0.19	<0.01	<0.01	0.04	ND	<0.01	<0.01	0.08	ND	ND	<0.01	<0.01	0.116905	ND	ND	ND
k28|p245|c310|o311|f317|g323	k__Bacteria|p__Bacteroidetes|c__Flavobacteriia|o__Flavobacteriales|f__Flavobacteriaceae|g__Moheibacter	0.13	0.52	<0.01	<0.01	0.37	<0.01	<0.01	0.15	ND	<0.01	<0.01	0.23	ND	ND	<0.01	<0.01	0.280232	ND	ND	ND
k28|p245|c310|o311|f317|g324	k__Bacteria|p__Bacteroidetes|c__Flavobacteriia|o__Flavobacteriales|f__Flavobacteriaceae|g__Muricauda	<0.01	<0.01	<0.01	<0.01	ND	<0.01	<0.01	ND	ND	<0.01	<0.01	ND	ND	ND	<0.01	<0.01	ND	ND	ND	ND
k28|p245|c310|o311|f317|g325	k__Bacteria|p__Bacteroidetes|c__Flavobacteriia|o__Flavobacteriales|f__Flavobacteriaceae|g__Myroides	0.13	0.52	<0.01	<0.01	0.37	<0.01	<0.01	0.15	ND	<0.01	<0.01	0.23	ND	ND	<0.01	<0.01	0.280232	ND	ND	ND
k28|p245|c310|o311|f317|g326	k__Bacteria|p__Bacteroidetes|c__Flavobacteriia|o__Flavobacteriales|f__Flavobacteriaceae|g__Nonlabens	0.07	0.26	<0.01	<0.01	0.37	<0.01	<0.01	0.15	ND	<0.01	<0.01	0.23	ND	ND	<0.01	<0.01	0.280232	ND	ND	ND
k28|p245|c310|o311|f317|g327	k__Bacteria|p__Bacteroidetes|c__Flavobacteriia|o__Flavobacteriales|f__Flavobacteriaceae|g__Spongiibacterium	<0.01	<0.01	<0.01	<0.01	ND	<0.01	<0.01	ND	ND	<0.01	<0.01	ND	ND	ND	<0.01	<0.01	ND	ND	ND	ND
k28|p245|c310|o311|f317|g328	k__Bacteria|p__Bacteroidetes|c__Flavobacteriia|o__Flavobacteriales|f__Flavobacteriaceae|g__Tenacibaculum	0.8	0.99	<0.01	<0.01	0.01	<0.01	<0.01	<0.01	ND	<0.01	<0.01	<0.01	ND	ND	<0.01	<0.01	0.0020943	ND	ND	ND
k28|p245|c310|o311|f317|g329	k__Bacteria|p__Bacteroidetes|c__Flavobacteriia|o__Flavobacteriales|f__Flavobacteriaceae|g__unclassified_Flavobacteriaceae	13.27	4.9	<0.01	<0.01	<0.01	<0.01	<0.01	<0.01	ND	<0.01	<0.01	<0.01	ND	ND	<0.01	<0.01	1.76488e-13	ND	ND	ND
k28|p245|c310|o311|f330|g331	k__Bacteria|p__Bacteroidetes|c__Flavobacteriia|o__Flavobacteriales|f__unclassified_Flavobacteriales|g__unclassified_Flavobacteriales	0.33	0.89	<0.01	<0.01	0.2	<0.01	<0.01	0.04	ND	<0.01	<0.01	0.09	ND	ND	<0.01	<0.01	0.124969	ND	ND	ND
k28|p245|c332|o333|f251|g334	k__Bacteria|p__Bacteroidetes|c__Sphingobacteriia|o__Sphingobacteriales|f__Chitinophagaceae|g__Chitinophaga	0.2	0.41	<0.01	<0.01	0.1	<0.01	<0.01	0.01	ND	<0.01	<0.01	0.03	ND	ND	<0.01	<0.01	0.0482826	ND	ND	ND
k28|p245|c332|o333|f251|g335	k__Bacteria|p__Bacteroidetes|c__Sphingobacteriia|o__Sphingobacteriales|f__Chitinophagaceae|g__Flavisolibacter	0.33	1.04	<0.01	<0.01	0.27	<0.01	<0.01	0.08	ND	<0.01	<0.01	0.14	ND	ND	<0.01	<0.01	0.184987	ND	ND	ND
k28|p245|c332|o333|f251|g336	k__Bacteria|p__Bacteroidetes|c__Sphingobacteriia|o__Sphingobacteriales|f__Chitinophagaceae|g__Taibaiella	0.27	0.7	<0.01	<0.01	0.19	<0.01	<0.01	0.04	ND	<0.01	<0.01	0.08	ND	ND	<0.01	<0.01	0.116905	ND	ND	ND
k28|p245|c332|o333|f251|g337	k__Bacteria|p__Bacteroidetes|c__Sphingobacteriia|o__Sphingobacteriales|f__Chitinophagaceae|g__Terrimonas	0.33	0.81	<0.01	<0.01	0.16	<0.01	<0.01	0.03	ND	<0.01	<0.01	0.06	ND	ND	<0.01	<0.01	0.0921965	ND	ND	ND
k28|p245|c332|o333|f251|g338	k__Bacteria|p__Bacteroidetes|c__Sphingobacteriia|o__Sphingobacteriales|f__Chitinophagaceae|g__unclassified_Chitinophagaceae	1.87	1.69	<0.01	<0.01	<0.01	<0.01	<0.01	<0.01	ND	<0.01	<0.01	<0.01	ND	ND	<0.01	<0.01	9.07035e-05	ND	ND	ND
k28|p245|c332|o333|f248|g339	k__Bacteria|p__Bacteroidetes|c__Sphingobacteriia|o__Sphingobacteriales|f__Rhodothermaceae|g__Rubrivirga	<0.01	<0.01	<0.01	<0.01	ND	<0.01	<0.01	ND	ND	<0.01	<0.01	ND	ND	ND	<0.01	<0.01	ND	ND	ND	ND
k28|p245|c332|o333|f340|g341	k__Bacteria|p__Bacteroidetes|c__Sphingobacteriia|o__Sphingobacteriales|f__Saprospiraceae|g__unclassified_Saprospiraceae	0.73	1.42	<0.01	<0.01	0.08	<0.01	<0.01	0.01	ND	<0.01	<0.01	0.02	ND	ND	<0.01	<0.01	0.0376868	ND	ND	ND
k28|p245|c332|o333|f342|g5	k__Bacteria|p__Bacteroidetes|c__Sphingobacteriia|o__Sphingobacteriales|f__Sphingobacteriaceae|g__	<0.01	<0.01	<0.01	<0.01	ND	0.17	0.91	0.49	0.53	<0.01	<0.01	ND	ND	ND	<0.01	<0.01	ND	ND	0.436835	ND
k28|p245|c332|o333|f342|g343	k__Bacteria|p__Bacteroidetes|c__Sphingobacteriia|o__Sphingobacteriales|f__Sphingobacteriaceae|g__Arcticibacter	0.07	0.26	<0.01	<0.01	0.37	<0.01	<0.01	0.15	ND	<0.01	<0.01	0.23	ND	ND	<0.01	<0.01	0.165323	ND	ND	ND
k28|p245|c332|o333|f342|g344	k__Bacteria|p__Bacteroidetes|c__Sphingobacteriia|o__Sphingobacteriales|f__Sphingobacteriaceae|g__Nubsella	<0.01	<0.01	<0.01	<0.01	ND	<0.01	<0.01	ND	ND	<0.01	<0.01	ND	ND	ND	<0.01	<0.01	ND	ND	ND	ND
k28|p245|c332|o333|f342|g345	k__Bacteria|p__Bacteroidetes|c__Sphingobacteriia|o__Sphingobacteriales|f__Sphingobacteriaceae|g__Parapedobacter	0.13	0.52	<0.01	<0.01	0.37	<0.01	<0.01	0.15	ND	<0.01	<0.01	0.23	ND	ND	<0.01	<0.01	0.280232	ND	ND	ND
k28|p245|c332|o333|f342|g346	k__Bacteria|p__Bacteroidetes|c__Sphingobacteriia|o__Sphingobacteriales|f__Sphingobacteriaceae|g__Pedobacter	5	4.19	0.46	1.66	<0.01	<0.01	<0.01	<0.01	0.12	<0.01	<0.01	<0.01	0.19	0.19	<0.01	<0.01	4.38363e-06	0.22679	ND	ND
k28|p245|c332|o333|f342|g347	k__Bacteria|p__Bacteroidetes|c__Sphingobacteriia|o__Sphingobacteriales|f__Sphingobacteriaceae|g__Sphingobacterium	4.27	2.38	<0.01	<0.01	<0.01	<0.01	<0.01	<0.01	ND	<0.01	<0.01	<0.01	ND	ND	<0.01	<0.01	1.18059e-07	ND	ND	ND
k28|p245|c332|o333|f342|g348	k__Bacteria|p__Bacteroidetes|c__Sphingobacteriia|o__Sphingobacteriales|f__Sphingobacteriaceae|g__unclassified_Sphingobacteriaceae	1.2	1.79	<0.01	<0.01	0.03	<0.01	<0.01	<0.01	ND	<0.01	<0.01	<0.01	ND	ND	<0.01	<0.01	0.0085984	ND	ND	ND
k28|p245|c332|o333|f349|g350	k__Bacteria|p__Bacteroidetes|c__Sphingobacteriia|o__Sphingobacteriales|f__unclassified_Sphingobacteriales|g__unclassified_Sphingobacteriales	0.2	0.56	<0.01	<0.01	0.21	<0.01	<0.01	0.05	ND	<0.01	<0.01	0.1	ND	ND	<0.01	<0.01	0.139027	ND	ND	ND
k28|p245|c351|o352|f353|g354	k__Bacteria|p__Bacteroidetes|c__unclassified_Bacteroidetes|o__unclassified_Bacteroidetes|f__unclassified_Bacteroidetes|g__unclassified_Bacteroidetes	17.13	8.25	<0.01	<0.01	<0.01	<0.01	<0.01	<0.01	ND	<0.01	<0.01	<0.01	ND	ND	<0.01	<0.01	1.08919e-10	ND	ND	ND
k28|p355|c356|o357|f358|g359	k__Bacteria|p__Candidatus_Saccharibacteria|c__norank_Candidatus_Saccharibacteria|o__norank_Candidatus_Saccharibacteria|f__norank_Candidatus_Saccharibacteria|g__Saccharibacteria_genera_incertae_sedis	2.73	6.04	<0.01	<0.01	0.12	<0.01	<0.01	0.01	ND	<0.01	<0.01	0.04	ND	ND	<0.01	<0.01	0.0582932	ND	ND	ND
k28|p360|c361|o362|f363|g364	k__Bacteria|p__Chlamydiae|c__Chlamydiia|o__Chlamydiales|f__Parachlamydiaceae|g__Neochlamydia	<0.01	<0.01	<0.01	<0.01	ND	<0.01	<0.01	ND	ND	<0.01	<0.01	ND	ND	ND	<0.01	<0.01	ND	ND	ND	ND
k28|p360|c361|o362|f363|g365	k__Bacteria|p__Chlamydiae|c__Chlamydiia|o__Chlamydiales|f__Parachlamydiaceae|g__unclassified_Parachlamydiaceae	0.2	0.77	<0.01	<0.01	0.37	<0.01	<0.01	0.15	ND	<0.01	<0.01	0.23	ND	ND	<0.01	<0.01	0.280232	ND	ND	ND
k28|p360|c361|o362|f366|g367	k__Bacteria|p__Chlamydiae|c__Chlamydiia|o__Chlamydiales|f__unclassified_Chlamydiales|g__unclassified_Chlamydiales	0.13	0.52	<0.01	<0.01	0.37	<0.01	<0.01	0.15	ND	<0.01	<0.01	0.23	ND	ND	<0.01	<0.01	0.280232	ND	ND	ND
k28|p368|c369|o370|f371|g5	k__Bacteria|p__Chlorobi|c__Ignavibacteria|o__Ignavibacteriales|f__Ignavibacteriaceae|g__	<0.01	<0.01	<0.01	<0.01	ND	<0.01	<0.01	ND	ND	0.09	0.43	0.42	0.46	0.46	<0.01	<0.01	ND	ND	ND	0.361454
k28|p372|c373|o374|f375|g5	k__Bacteria|p__Chloroflexi|c__Anaerolineae|o__Anaerolineales|f__Anaerolinaceae|g__	<0.01	<0.01	0.15	0.55	0.29	0.1	0.55	0.49	0.75	<0.01	<0.01	ND	0.19	0.19	<0.01	<0.01	ND	0.22679	0.436835	ND
k28|p372|c373|o374|f375|g376	k__Bacteria|p__Chloroflexi|c__Anaerolineae|o__Anaerolineales|f__Anaerolinaceae|g__SHD-231	<0.01	<0.01	<0.01	<0.01	ND	0.17	0.65	0.34	0.37	<0.01	<0.01	ND	ND	ND	<0.01	<0.01	ND	ND	0.274455	ND
k28|p372|c373|o374|f375|g377	k__Bacteria|p__Chloroflexi|c__Anaerolineae|o__Anaerolineales|f__Anaerolinaceae|g__T78	<0.01	<0.01	<0.01	<0.01	ND	<0.01	<0.01	ND	ND	0.09	0.43	0.42	0.46	0.46	<0.01	<0.01	ND	ND	ND	0.361454
k28|p372|c373|o374|f375|g378	k__Bacteria|p__Chloroflexi|c__Anaerolineae|o__Anaerolineales|f__Anaerolinaceae|g__WCHB1-05	<0.01	<0.01	<0.01	<0.01	ND	<0.01	<0.01	ND	ND	0.09	0.43	0.42	0.46	0.46	<0.01	<0.01	ND	ND	ND	0.361454
k28|p372|c373|o374|f379|g380	k__Bacteria|p__Chloroflexi|c__Anaerolineae|o__Anaerolineales|f__Anaerolineaceae|g__Anaerolinea	<0.01	<0.01	<0.01	<0.01	ND	<0.01	<0.01	ND	ND	<0.01	<0.01	ND	ND	ND	<0.01	<0.01	ND	ND	ND	ND
k28|p372|c373|o374|f379|g381	k__Bacteria|p__Chloroflexi|c__Anaerolineae|o__Anaerolineales|f__Anaerolineaceae|g__Bellilinea	0.93	1.25	<0.01	<0.01	0.01	<0.01	<0.01	<0.01	ND	<0.01	<0.01	<0.01	ND	ND	<0.01	<0.01	0.00405686	ND	ND	ND
k28|p372|c373|o374|f379|g382	k__Bacteria|p__Chloroflexi|c__Anaerolineae|o__Anaerolineales|f__Anaerolineaceae|g__Ornatilinea	0.73	0.94	<0.01	<0.01	0.01	<0.01	<0.01	<0.01	ND	<0.01	<0.01	<0.01	ND	ND	<0.01	<0.01	0.00279622	ND	ND	ND
k28|p372|c373|o374|f379|g383	k__Bacteria|p__Chloroflexi|c__Anaerolineae|o__Anaerolineales|f__Anaerolineaceae|g__Pelolinea	0.47	0.91	<0.01	<0.01	0.08	<0.01	<0.01	0.01	ND	<0.01	<0.01	0.02	ND	ND	<0.01	<0.01	0.0378127	ND	ND	ND
k28|p372|c373|o374|f379|g384	k__Bacteria|p__Chloroflexi|c__Anaerolineae|o__Anaerolineales|f__Anaerolineaceae|g__unclassified_Anaerolineaceae	32.07	11.55	<0.01	<0.01	<0.01	<0.01	<0.01	<0.01	ND	<0.01	<0.01	<0.01	ND	ND	<0.01	<0.01	7.9735e-14	ND	ND	ND
k28|p372|c385|o12|f4|g5	k__Bacteria|p__Chloroflexi|c__C0119|o__|f__|g__	<0.01	<0.01	<0.01	<0.01	ND	0.07	0.36	0.49	0.53	<0.01	<0.01	ND	ND	ND	<0.01	<0.01	ND	ND	0.436835	ND
k28|p372|c386|o387|f388|g389	k__Bacteria|p__Chloroflexi|c__Caldilineae|o__Caldilineales|f__Caldilineaceae|g__Litorilinea	0.53	1.59	<0.01	<0.01	0.24	<0.01	<0.01	0.07	ND	<0.01	<0.01	0.12	ND	ND	<0.01	<0.01	0.165323	ND	ND	ND
k28|p372|c386|o387|f388|g390	k__Bacteria|p__Chloroflexi|c__Caldilineae|o__Caldilineales|f__Caldilineaceae|g__unclassified_Caldilineaceae	<0.01	<0.01	<0.01	<0.01	ND	<0.01	<0.01	ND	ND	<0.01	<0.01	ND	ND	ND	<0.01	<0.01	ND	ND	ND	ND
k28|p372|c391|o392|f4|g5	k__Bacteria|p__Chloroflexi|c__Dehalococcoidetes|o__Dehalococcoidales|f__|g__	<0.01	<0.01	0.23	0.83	0.29	<0.01	<0.01	ND	0.12	<0.01	<0.01	ND	0.19	0.19	<0.01	<0.01	ND	0.22679	ND	ND
k28|p372|c391|o392|f393|g394	k__Bacteria|p__Chloroflexi|c__Dehalococcoidetes|o__Dehalococcoidales|f__Dehalococcoidaceae|g__Dehalococcoides	<0.01	<0.01	<0.01	<0.01	ND	0.1	0.55	0.49	0.53	<0.01	<0.01	ND	ND	ND	<0.01	<0.01	ND	ND	0.436835	ND
k28|p372|c395|o12|f4|g5	k__Bacteria|p__Chloroflexi|c__SAR202|o__|f__|g__	<0.01	<0.01	0.15	0.55	0.29	<0.01	<0.01	ND	0.12	<0.01	<0.01	ND	0.19	0.19	<0.01	<0.01	ND	0.22679	ND	ND
k28|p372|c396|o397|f398|g399	k__Bacteria|p__Chloroflexi|c__Thermomicrobia|o__Sphaerobacterales|f__Sphaerobacteraceae|g__unclassified_Sphaerobacteraceae	0.07	0.26	<0.01	<0.01	0.37	<0.01	<0.01	0.15	ND	<0.01	<0.01	0.23	ND	ND	<0.01	<0.01	0.280232	ND	ND	ND
k28|p372|c400|o401|29|29	k__Bacteria|p__Chloroflexi|c__TK10|o__B07_WMSP1|__|__	<0.01	<0.01	<0.01	<0.01	ND	<0.01	<0.01	ND	ND	0.14	0.64	0.42	0.46	0.46	<0.01	<0.01	ND	ND	ND	0.361454
k28|p372|c402|o403|f404|g405	k__Bacteria|p__Chloroflexi|c__unclassified_Chloroflexi|o__unclassified_Chloroflexi|f__unclassified_Chloroflexi|g__unclassified_Chloroflexi	17.07	4.88	<0.01	<0.01	<0.01	<0.01	<0.01	<0.01	ND	<0.01	<0.01	<0.01	ND	ND	1.83333	1.94785	3.34831e-14	0.00306726	6.516e-06	0.000111518
k28|p406|c407|o408|f4|g5	k__Bacteria|p__Cyanobacteria|c__4C0d-2|o__MLE1-12|f__|g__	<0.01	<0.01	<0.01	<0.01	ND	<0.01	<0.01	ND	ND	0.09	0.43	0.42	0.46	0.46	<0.01	<0.01	ND	ND	ND	0.361454
k28|p406|c407|o409|f4|g5	k__Bacteria|p__Cyanobacteria|c__4C0d-2|o__YS2|f__|g__	<0.01	<0.01	<0.01	<0.01	ND	1.13	3.13	0.18	0.21	<0.01	<0.01	ND	ND	ND	<0.01	<0.01	ND	ND	0.12697	ND
k28|p406|c410|o411|f4|g5	k__Bacteria|p__Cyanobacteria|c__Chloroplast|o__Streptophyta|f__|g__	<0.01	<0.01	0.23	0.83	0.29	1.73	5.03	0.2	0.31	0.18	0.85	0.42	0.85	0.85	<0.01	<0.01	ND	0.22679	0.145609	0.361454
k28|p406|c412|o413|f414|g415	k__Bacteria|p__Cyanobacteria|c__Oscillatoriophycideae|o__Oscillatoriales|f__Phormidiaceae|g__Phormidium	<0.01	<0.01	<0.01	<0.01	ND	0.07	0.36	0.49	0.53	0.09	0.43	0.42	0.46	0.46	<0.01	<0.01	ND	ND	0.436835	0.361454
k28|p416|c410|o417|f418|g419	k__Bacteria|p__Cyanobacteria_Chloroplast|c__Chloroplast|o__norank_Chloroplast|f__Chloroplast|g__Streptophyta	3.87	1.19	<0.01	<0.01	<0.01	<0.01	<0.01	<0.01	ND	<0.01	<0.01	<0.01	ND	ND	<0.01	<0.01	4.47806e-15	ND	ND	ND
k28|p416|c410|o417|f418|g420	k__Bacteria|p__Cyanobacteria_Chloroplast|c__Chloroplast|o__norank_Chloroplast|f__Chloroplast|g__unclassified_Chloroplast	0.2	0.56	<0.01	<0.01	0.21	<0.01	<0.01	0.05	ND	<0.01	<0.01	0.1	ND	ND	<0.01	<0.01	0.139027	ND	ND	ND
k28|p416|c421|o422|f423|g424	k__Bacteria|p__Cyanobacteria_Chloroplast|c__Cyanobacteria|o__norank_Cyanobacteria|f__Family_II|g__GpIIa	<0.01	<0.01	<0.01	<0.01	ND	<0.01	<0.01	ND	ND	<0.01	<0.01	ND	ND	ND	<0.01	<0.01	ND	ND	ND	ND
k28|p416|c421|o422|f425|g426	k__Bacteria|p__Cyanobacteria_Chloroplast|c__Cyanobacteria|o__norank_Cyanobacteria|f__unclassified_Cyanobacteria|g__unclassified_Cyanobacteria	0.13	0.52	<0.01	<0.01	0.37	<0.01	<0.01	0.15	ND	<0.01	<0.01	0.23	ND	ND	<0.01	<0.01	0.280232	ND	ND	ND
k28|p427|c428|o429|f430|g431	k__Bacteria|p__Deferribacteres|c__Deferribacteres|o__Deferribacterales|f__Deferribacterales_incertae_sedis|g__Caldithrix	0.33	0.89	<0.01	<0.01	0.2	<0.01	<0.01	0.04	ND	<0.01	<0.01	0.09	ND	ND	<0.01	<0.01	0.124969	ND	ND	ND
k28|p432|c33|o34|f433|g434	k__Bacteria|p__Deinococcus-Thermus|c__Deinococci|o__Deinococcales|f__unclassified_Deinococcales|g__unclassified_Deinococcales	<0.01	<0.01	<0.01	<0.01	ND	<0.01	<0.01	ND	ND	<0.01	<0.01	ND	ND	ND	<0.01	<0.01	ND	ND	ND	ND
k28|p435|c436|o12|f4|g5	k__Bacteria|p__Elusimicrobia|c__Endomicrobia|o__|f__|g__	<0.01	<0.01	<0.01	<0.01	ND	0.23	0.9	0.33	0.37	<0.01	<0.01	ND	ND	ND	<0.01	<0.01	ND	ND	0.269635	ND
k28|p437|c31|o12|f4|g5	k__Bacteria|p__FBP|c__|o__|f__|g__	<0.01	<0.01	0.15	0.55	0.29	<0.01	<0.01	ND	0.12	<0.01	<0.01	ND	0.19	0.19	<0.01	<0.01	ND	0.22679	ND	ND
k28|p438|c439|o440|f441|g442	k__Bacteria|p__Fibrobacteres|c__Fibrobacteria|o__Fibrobacterales|f__Fibrobacteraceae|g__Fibrobacter	<0.01	<0.01	<0.01	<0.01	ND	0.4	2.19	0.49	0.53	<0.01	<0.01	ND	ND	ND	<0.01	<0.01	ND	ND	0.436835	ND
k28|p443|29|29|29|29	k__Bacteria|p__Firmicutes|__|__|__|__	<0.01	<0.01	3.85	9.46	0.13	1.13	4.56	0.35	0.19	2.32	9.35	0.35	0.62	0.62	<0.01	<0.01	ND	0.0817588	0.291157	0.290226
k28|p443|c444|29|29|29	k__Bacteria|p__Firmicutes|c__Bacilli|__|__|__	<0.01	<0.01	0.08	0.28	0.29	0.07	0.25	0.33	0.88	0.5	2.34	0.42	0.53	0.53	<0.01	<0.01	ND	0.22679	0.26452	0.361454
k28|p443|c444|o445|29|29	k__Bacteria|p__Firmicutes|c__Bacilli|o__Bacillales|__|__	<0.01	<0.01	<0.01	<0.01	ND	<0.01	<0.01	ND	ND	0.23	0.87	0.33	0.36	0.36	<0.01	<0.01	ND	ND	ND	0.264096
k28|p443|c444|o445|f446|29	k__Bacteria|p__Firmicutes|c__Bacilli|o__Bacillales|f__Bacillaceae|__	<0.01	<0.01	0.15	0.55	0.29	<0.01	<0.01	ND	0.12	<0.01	<0.01	ND	0.19	0.19	<0.01	<0.01	ND	0.22679	ND	ND
k28|p443|c444|o445|f446|g5	k__Bacteria|p__Firmicutes|c__Bacilli|o__Bacillales|f__Bacillaceae|g__	<0.01	<0.01	1.38	4.97	0.29	<0.01	<0.01	ND	0.12	<0.01	<0.01	ND	0.19	0.19	<0.01	<0.01	ND	0.22679	ND	ND
k28|p443|c444|o445|f447|g448	k__Bacteria|p__Firmicutes|c__Bacilli|o__Bacillales|f__Bacillaceae_1|g__Bacillus	1.07	1.3	<0.01	<0.01	0.01	<0.01	<0.01	<0.01	ND	<0.01	<0.01	<0.01	ND	ND	<0.01	<0.01	0.00186091	ND	ND	ND
k28|p443|c444|o445|f449|g450	k__Bacteria|p__Firmicutes|c__Bacilli|o__Bacillales|f__Bacillales_Incertae_Sedis_XI|g__Gemella	1.8	4.91	<0.01	<0.01	0.2	<0.01	<0.01	0.05	ND	<0.01	<0.01	0.09	ND	ND	<0.01	<0.01	0.115869	ND	ND	ND
k28|p443|c444|o445|f451|29	k__Bacteria|p__Firmicutes|c__Bacilli|o__Bacillales|f__Paenibacillaceae|__	<0.01	<0.01	<0.01	<0.01	ND	<0.01	<0.01	ND	ND	0.23	1.06	0.42	0.46	0.46	<0.01	<0.01	ND	ND	ND	0.361454
k28|p443|c444|o445|f451|g452	k__Bacteria|p__Firmicutes|c__Bacilli|o__Bacillales|f__Paenibacillaceae|g__Paenibacillus	<0.01	<0.01	<0.01	<0.01	ND	0.13	0.51	0.33	0.36	3.18	14.91	0.42	0.46	0.46	<0.01	<0.01	ND	ND	0.26452	0.361454
k28|p443|c444|o445|f453|g454	k__Bacteria|p__Firmicutes|c__Bacilli|o__Bacillales|f__Planococcaceae|g__Planomicrobium	2.67	2.1	<0.01	<0.01	<0.01	<0.01	<0.01	<0.01	ND	<0.01	<0.01	<0.01	ND	ND	<0.01	<0.01	2.1053e-06	ND	ND	ND
k28|p443|c444|o445|f453|g455	k__Bacteria|p__Firmicutes|c__Bacilli|o__Bacillales|f__Planococcaceae|g__Staphylococcus	<0.01	<0.01	<0.01	<0.01	ND	0.03	0.18	0.49	0.53	<0.01	<0.01	ND	ND	ND	<0.01	<0.01	ND	ND	0.436835	ND
k28|p443|c444|o445|f453|g456	k__Bacteria|p__Firmicutes|c__Bacilli|o__Bacillales|f__Planococcaceae|g__unclassified_Planococcaceae	0.4	1.05	<0.01	<0.01	0.19	<0.01	<0.01	0.04	ND	<0.01	<0.01	0.08	ND	ND	<0.01	<0.01	0.116905	ND	ND	ND
k28|p443|c444|o445|f457|g458	k__Bacteria|p__Firmicutes|c__Bacilli|o__Bacillales|f__Staphylococcaceae|g__Jeotgalicoccus	0.33	1.04	<0.01	<0.01	0.27	<0.01	<0.01	0.08	ND	<0.01	<0.01	0.14	ND	ND	<0.01	<0.01	0.184987	ND	ND	ND
k28|p443|c444|o445|f457|g459	k__Bacteria|p__Firmicutes|c__Bacilli|o__Bacillales|f__Staphylococcaceae|g__Macrococcus	0.13	0.52	<0.01	<0.01	0.37	<0.01	<0.01	0.15	ND	<0.01	<0.01	0.23	ND	ND	<0.01	<0.01	0.280232	ND	ND	ND
k28|p443|c444|o445|f457|g455	k__Bacteria|p__Firmicutes|c__Bacilli|o__Bacillales|f__Staphylococcaceae|g__Staphylococcus	0.07	0.26	<0.01	<0.01	0.37	<0.01	<0.01	0.15	ND	<0.01	<0.01	0.23	ND	ND	<0.01	<0.01	0.280232	ND	ND	ND
k28|p443|c444|o445|f460|g461	k__Bacteria|p__Firmicutes|c__Bacilli|o__Bacillales|f__Thermoactinomycetaceae_1|g__Laceyella	0.07	0.26	<0.01	<0.01	0.37	<0.01	<0.01	0.15	ND	<0.01	<0.01	0.23	ND	ND	<0.01	<0.01	0.280232	ND	ND	ND
k28|p443|c444|o445|f460|g462	k__Bacteria|p__Firmicutes|c__Bacilli|o__Bacillales|f__Thermoactinomycetaceae_1|g__Thermoactinomyces	0.13	0.52	<0.01	<0.01	0.37	<0.01	<0.01	0.15	ND	<0.01	<0.01	0.23	ND	ND	<0.01	<0.01	0.280232	ND	ND	ND
k28|p443|c444|o445|f463|g464	k__Bacteria|p__Firmicutes|c__Bacilli|o__Bacillales|f__unclassified_Bacillales|g__unclassified_Bacillales	0.27	0.7	<0.01	<0.01	0.19	<0.01	<0.01	0.04	ND	<0.01	<0.01	0.08	ND	ND	<0.01	<0.01	0.116905	ND	ND	ND
k28|p443|c444|o465|f466|g5	k__Bacteria|p__Firmicutes|c__Bacilli|o__Gemellales|f__Gemellaceae|g__	<0.01	<0.01	<0.01	<0.01	ND	0.03	0.18	0.49	0.53	<0.01	<0.01	ND	ND	ND	<0.01	<0.01	ND	ND	0.436835	ND
k28|p443|c444|o467|29|29	k__Bacteria|p__Firmicutes|c__Bacilli|o__Lactobacillales|__|__	<0.01	<0.01	1.31	2.06	0.02	0.57	1.25	0.09	0.13	1.95	3.29	0.03	0.56	0.56	<0.01	<0.01	ND	0.00874665	0.0570726	0.0141946
k28|p443|c444|o467|f468|g469	k__Bacteria|p__Firmicutes|c__Bacilli|o__Lactobacillales|f__Aerococcaceae|g__Abiotrophia	0.07	0.26	<0.01	<0.01	0.37	<0.01	<0.01	0.15	ND	<0.01	<0.01	0.23	ND	ND	<0.01	<0.01	0.280232	ND	ND	ND
k28|p443|c444|o467|f468|g470	k__Bacteria|p__Firmicutes|c__Bacilli|o__Lactobacillales|f__Aerococcaceae|g__Facklamia	<0.01	<0.01	<0.01	<0.01	ND	<0.01	<0.01	ND	ND	<0.01	<0.01	ND	ND	ND	<0.01	<0.01	ND	ND	ND	ND
k28|p443|c444|o467|f471|g472	k__Bacteria|p__Firmicutes|c__Bacilli|o__Lactobacillales|f__Carnobacteriaceae|g__Atopostipes	0.13	0.52	<0.01	<0.01	0.37	<0.01	<0.01	0.15	ND	<0.01	<0.01	0.23	ND	ND	<0.01	<0.01	0.280232	ND	ND	ND
k28|p443|c444|o467|f471|g473	k__Bacteria|p__Firmicutes|c__Bacilli|o__Lactobacillales|f__Carnobacteriaceae|g__Carnobacterium	0.2	0.41	<0.01	<0.01	0.1	<0.01	<0.01	0.01	ND	<0.01	<0.01	0.03	ND	ND	<0.01	<0.01	0.0482826	ND	ND	ND
k28|p443|c444|o467|f471|g474	k__Bacteria|p__Firmicutes|c__Bacilli|o__Lactobacillales|f__Carnobacteriaceae|g__Desemzia	<0.01	<0.01	<0.01	<0.01	ND	<0.01	<0.01	ND	ND	<0.01	<0.01	ND	ND	ND	<0.01	<0.01	ND	ND	ND	ND
k28|p443|c444|o467|f471|g475	k__Bacteria|p__Firmicutes|c__Bacilli|o__Lactobacillales|f__Carnobacteriaceae|g__Granulicatella	2.53	7.13	0.08	0.28	0.23	<0.01	<0.01	0.05	0.12	<0.01	<0.01	0.1	0.19	0.19	<0.01	<0.01	0.131275	0.22679	ND	ND
k28|p443|c444|o467|f471|g476	k__Bacteria|p__Firmicutes|c__Bacilli|o__Lactobacillales|f__Carnobacteriaceae|g__Jeotgalibaca	0.33	0.72	<0.01	<0.01	0.11	<0.01	<0.01	0.01	ND	<0.01	<0.01	0.03	ND	ND	<0.01	<0.01	0.0589952	ND	ND	ND
k28|p443|c444|o467|f471|g477	k__Bacteria|p__Firmicutes|c__Bacilli|o__Lactobacillales|f__Carnobacteriaceae|g__unclassified_Carnobacteriaceae	0.53	0.73	<0.01	<0.01	0.02	<0.01	<0.01	<0.01	ND	<0.01	<0.01	<0.01	ND	ND	<0.01	<0.01	0.00460565	ND	ND	ND
k28|p443|c444|o467|f478|29	k__Bacteria|p__Firmicutes|c__Bacilli|o__Lactobacillales|f__Enterococcaceae|__	<0.01	<0.01	<0.01	<0.01	ND	0.03	0.18	0.49	0.53	<0.01	<0.01	ND	ND	ND	<0.01	<0.01	ND	ND	0.436835	ND
k28|p443|c444|o467|f478|g479	k__Bacteria|p__Firmicutes|c__Bacilli|o__Lactobacillales|f__Enterococcaceae|g__Enterococcus	22.67	72.86	0.31	0.62	0.28	0.2	0.66	0.09	0.58	0.5	1.92	0.16	0.75	0.75	38.8333	154.826	0.718964	0.399092	0.18291	0.263118
k28|p443|c444|o467|f480|29	k__Bacteria|p__Firmicutes|c__Bacilli|o__Lactobacillales|f__Lactobacillaceae|__	<0.01	<0.01	0.08	0.28	0.29	0.03	0.18	0.49	0.52	0.09	0.43	0.42	0.93	0.93	<0.01	<0.01	ND	0.22679	0.436835	0.361454
k28|p443|c444|o467|f480|g481	k__Bacteria|p__Firmicutes|c__Bacilli|o__Lactobacillales|f__Lactobacillaceae|g__Lactobacillus	18.07	14.06	5.08	7.87	0.01	2.27	4.42	<0.01	0.12	3.36	9.5	<0.01	0.56	0.56	<0.01	<0.01	0.000246116	0.00782389	0.032807	0.134023
k28|p443|c444|o467|f480|g482	k__Bacteria|p__Firmicutes|c__Bacilli|o__Lactobacillales|f__Lactobacillaceae|g__Pediococcus	<0.01	<0.01	<0.01	<0.01	ND	<0.01	<0.01	ND	ND	0.18	0.85	0.42	0.46	0.46	<0.01	<0.01	ND	ND	ND	0.361454
k28|p443|c444|o467|f483|g5	k__Bacteria|p__Firmicutes|c__Bacilli|o__Lactobacillales|f__Leuconostocaceae|g__	<0.01	<0.01	0.23	0.83	0.29	0.03	0.18	0.49	0.2	<0.01	<0.01	ND	0.19	0.19	<0.01	<0.01	ND	0.22679	0.436835	ND
k28|p443|c444|o467|f483|g484	k__Bacteria|p__Firmicutes|c__Bacilli|o__Lactobacillales|f__Leuconostocaceae|g__Leuconostoc	1.13	2.11	<0.01	<0.01	0.07	<0.01	<0.01	<0.01	ND	<0.01	<0.01	0.02	ND	ND	<0.01	<0.01	0.0162037	ND	ND	ND
k28|p443|c444|o467|f483|g485	k__Bacteria|p__Firmicutes|c__Bacilli|o__Lactobacillales|f__Leuconostocaceae|g__Weissella	3.67	5.98	0.31	1.11	0.06	0.37	1.4	0.01	0.92	0.09	0.43	0.01	0.4	0.4	<0.01	<0.01	0.0151133	0.22679	0.266603	0.361454
k28|p443|c444|o467|f486|g487	k__Bacteria|p__Firmicutes|c__Bacilli|o__Lactobacillales|f__Streptococcaceae|g__Lactococcus	3.8	8.74	<0.01	<0.01	0.13	0.07	0.36	0.02	0.53	0.05	0.21	0.05	0.46	0.46	<0.01	<0.01	0.0701273	ND	0.436835	0.361454
k28|p443|c444|o467|f486|g488	k__Bacteria|p__Firmicutes|c__Bacilli|o__Lactobacillales|f__Streptococcaceae|g__Streptococcus	21.2	21.74	3.54	7.49	0.01	2.4	11.28	<0.01	0.71	0.73	1.34	<0.01	0.09	0.09	<0.01	<0.01	0.000405448	0.0451481	0.365555	0.0244173
k28|p443|c444|o467|f489|g490	k__Bacteria|p__Firmicutes|c__Bacilli|o__Lactobacillales|f__unclassified_Lactobacillales|g__unclassified_Lactobacillales	<0.01	<0.01	<0.01	<0.01	ND	<0.01	<0.01	ND	ND	<0.01	<0.01	ND	ND	ND	<0.01	<0.01	ND	ND	ND	ND
k28|p443|c444|o491|f492|g493	k__Bacteria|p__Firmicutes|c__Bacilli|o__Turicibacterales|f__Turicibacteraceae|g__Turicibacter	<0.01	<0.01	0.15	0.55	0.29	0.13	0.73	0.49	0.91	1.73	5.41	0.23	0.32	0.32	<0.01	<0.01	ND	0.22679	0.436835	0.175405
k28|p443|c444|o494|f495|g496	k__Bacteria|p__Firmicutes|c__Bacilli|o__unclassified_Bacilli|f__unclassified_Bacilli|g__unclassified_Bacilli	0.33	1.04	<0.01	<0.01	0.27	<0.01	<0.01	0.08	ND	<0.01	<0.01	0.14	ND	ND	<0.01	<0.01	0.0874338	ND	ND	ND
k28|p443|c497|o498|29|29	k__Bacteria|p__Firmicutes|c__Clostridia|o__Clostridiales|__|__	<0.01	<0.01	199.85	210.58	<0.01	369.5	901.05	0.13	0.54	232.05	279.7	<0.01	0.78	0.78	<0.01	<0.01	ND	0.000236134	0.0850162	0.000950397
k28|p443|c497|o498|f4|g5	k__Bacteria|p__Firmicutes|c__Clostridia|o__Clostridiales|f__|g__	<0.01	<0.01	14<0.01	340.85	0.12	132.37	218.76	0.03	0.87	147.18	310.19	0.08	0.98	0.98	<0.01	<0.01	ND	0.0788675	0.0126127	0.0470766
k28|p443|c497|o498|f499|g5	k__Bacteria|p__Firmicutes|c__Clostridia|o__Clostridiales|f__[Mogibacteriaceae]|g__	<0.01	<0.01	15.69	33.12	0.08	21.6	26.84	<0.01	0.6	10.73	18.18	0.03	0.54	0.54	<0.01	<0.01	ND	0.0445211	0.00120714	0.0148636
k28|p443|c497|o498|f499|g500	k__Bacteria|p__Firmicutes|c__Clostridia|o__Clostridiales|f__[Mogibacteriaceae]|g__Anaerovorax	<0.01	<0.01	<0.01	<0.01	ND	0.7	2.81	0.35	0.39	0.09	0.43	0.42	0.46	0.46	<0.01	<0.01	ND	ND	0.291245	0.361454
k28|p443|c497|o498|f499|g501	k__Bacteria|p__Firmicutes|c__Clostridia|o__Clostridiales|f__[Mogibacteriaceae]|g__Mogibacterium	<0.01	<0.01	<0.01	<0.01	ND	1.23	3.62	0.2	0.24	<0.01	<0.01	ND	ND	ND	<0.01	<0.01	ND	ND	0.150254	ND
k28|p443|c497|o498|f502|g5	k__Bacteria|p__Firmicutes|c__Clostridia|o__Clostridiales|f__[Tissierellaceae]|g__	<0.01	<0.01	<0.01	<0.01	ND	0.1	0.55	0.49	0.53	<0.01	<0.01	ND	ND	ND	<0.01	<0.01	ND	ND	0.436835	ND
k28|p443|c497|o498|f502|g503	k__Bacteria|p__Firmicutes|c__Clostridia|o__Clostridiales|f__[Tissierellaceae]|g__Parvimonas	<0.01	<0.01	<0.01	<0.01	ND	0.2	1.09	0.49	0.53	0.86	2.27	0.16	0.19	0.19	<0.01	<0.01	ND	ND	0.436835	0.10738
k28|p443|c497|o498|f502|g504	k__Bacteria|p__Firmicutes|c__Clostridia|o__Clostridiales|f__[Tissierellaceae]|g__ph2	<0.01	<0.01	0.31	1.11	0.29	0.17	0.91	0.49	0.64	<0.01	<0.01	ND	0.19	0.19	<0.01	<0.01	ND	0.22679	0.436835	ND
k28|p443|c497|o498|f502|g505	k__Bacteria|p__Firmicutes|c__Clostridia|o__Clostridiales|f__[Tissierellaceae]|g__Sedimentibacter	<0.01	<0.01	<0.01	<0.01	ND	0.1	0.55	0.49	0.53	<0.01	<0.01	ND	ND	ND	<0.01	<0.01	ND	ND	0.436835	ND
k28|p443|c497|o498|f502|g506	k__Bacteria|p__Firmicutes|c__Clostridia|o__Clostridiales|f__[Tissierellaceae]|g__WAL_1855D	<0.01	<0.01	<0.01	<0.01	ND	<0.01	<0.01	ND	ND	1	4.26	0.38	0.42	0.42	<0.01	<0.01	ND	ND	ND	0.31602
k28|p443|c497|o498|f507|g508	k__Bacteria|p__Firmicutes|c__Clostridia|o__Clostridiales|f__Catabacteriaceae|g__Catabacter	0.13	0.52	<0.01	<0.01	0.37	<0.01	<0.01	0.15	ND	<0.01	<0.01	0.23	ND	ND	<0.01	<0.01	0.280232	ND	ND	ND
k28|p443|c497|o498|f509|g5	k__Bacteria|p__Firmicutes|c__Clostridia|o__Clostridiales|f__Christensenellaceae|g__	<0.01	<0.01	1.77	5.78	0.24	24.9	58.64	0.12	0.18	186.82	707.68	0.32	0.36	0.36	<0.01	<0.01	ND	0.184949	0.0748751	0.26044
k28|p443|c497|o498|f510|29	k__Bacteria|p__Firmicutes|c__Clostridia|o__Clostridiales|f__Clostridiaceae|__	<0.01	<0.01	<0.01	<0.01	ND	1.03	4.59	0.4	0.44	23.73	89.88	0.32	0.36	0.36	<0.01	<0.01	ND	ND	0.33915	0.260438
k28|p443|c497|o498|f510|g5	k__Bacteria|p__Firmicutes|c__Clostridia|o__Clostridiales|f__Clostridiaceae|g__	<0.01	<0.01	1.77	6.36	0.29	7.67	17.9	0.11	0.28	3.27	10.85	0.26	0.67	0.67	<0.01	<0.01	ND	0.22679	0.0725219	0.199756
k28|p443|c497|o498|f510|g511	k__Bacteria|p__Firmicutes|c__Clostridia|o__Clostridiales|f__Clostridiaceae|g__02d06	<0.01	<0.01	<0.01	<0.01	ND	0.07	0.36	0.49	0.53	<0.01	<0.01	ND	ND	ND	<0.01	<0.01	ND	ND	0.436835	ND
k28|p443|c497|o498|f510|g512	k__Bacteria|p__Firmicutes|c__Clostridia|o__Clostridiales|f__Clostridiaceae|g__Clostridium	<0.01	<0.01	56.54	39.64	<0.01	201.93	212.33	<0.01	0.02	759.86	1885.66	0.13	0.2	0.2	<0.01	<0.01	ND	7.50838e-07	0.0001793	0.0893678
k28|p443|c497|o498|f510|g513	k__Bacteria|p__Firmicutes|c__Clostridia|o__Clostridiales|f__Clostridiaceae|g__Sarcina	<0.01	<0.01	<0.01	<0.01	ND	0.63	3.47	0.49	0.53	9.05	42.38	0.42	0.46	0.46	<0.01	<0.01	ND	ND	0.436835	0.361454
k28|p443|c497|o498|f510|g514	k__Bacteria|p__Firmicutes|c__Clostridia|o__Clostridiales|f__Clostridiaceae|g__SMB53	<0.01	<0.01	2.54	9.12	0.29	4.83	15.27	0.24	0.64	6.14	17.39	0.19	0.51	0.51	<0.01	<0.01	ND	0.22679	0.180752	0.135122
k28|p443|c497|o498|f515|g516	k__Bacteria|p__Firmicutes|c__Clostridia|o__Clostridiales|f__Clostridiaceae_1|g__Clostridium_sensu_stricto	70.27	45.89	<0.01	<0.01	<0.01	<0.01	<0.01	<0.01	ND	<0.01	<0.01	<0.01	ND	ND	279.389	838.136	0.384601	0.260711	0.0773822	0.134267
k28|p443|c497|o498|f515|g517	k__Bacteria|p__Firmicutes|c__Clostridia|o__Clostridiales|f__Clostridiaceae_1|g__Proteiniclasticum	0.33	0.61	<0.01	<0.01	0.06	<0.01	<0.01	<0.01	ND	<0.01	<0.01	0.01	ND	ND	<0.01	<0.01	0.0284245	ND	ND	ND
k28|p443|c497|o498|f515|g518	k__Bacteria|p__Firmicutes|c__Clostridia|o__Clostridiales|f__Clostridiaceae_1|g__unclassified_Clostridiaceae_1	0.27	0.7	<0.01	<0.01	0.19	<0.01	<0.01	0.04	ND	<0.01	<0.01	0.08	ND	ND	<0.01	<0.01	0.116905	ND	ND	ND
k28|p443|c497|o498|f515|g519	k__Bacteria|p__Firmicutes|c__Clostridia|o__Clostridiales|f__Clostridiaceae_1|g__Youngiibacter	0.2	0.41	<0.01	<0.01	0.1	<0.01	<0.01	0.01	ND	<0.01	<0.01	0.03	ND	ND	<0.01	<0.01	0.0482826	ND	ND	ND
k28|p443|c497|o498|f520|g521	k__Bacteria|p__Firmicutes|c__Clostridia|o__Clostridiales|f__Clostridiales_Incertae_Sedis_XI|g__Anaerococcus	0.13	0.52	<0.01	<0.01	0.37	<0.01	<0.01	0.15	ND	<0.01	<0.01	0.23	ND	ND	<0.01	<0.01	0.280232	ND	ND	ND
k28|p443|c497|o498|f520|g522	k__Bacteria|p__Firmicutes|c__Clostridia|o__Clostridiales|f__Clostridiales_Incertae_Sedis_XI|g__Finegoldia	0.4	1.05	<0.01	<0.01	0.19	<0.01	<0.01	0.04	ND	<0.01	<0.01	0.08	ND	ND	<0.01	<0.01	0.116905	ND	ND	ND
k28|p443|c497|o498|f520|g503	k__Bacteria|p__Firmicutes|c__Clostridia|o__Clostridiales|f__Clostridiales_Incertae_Sedis_XI|g__Parvimonas	0.2	0.77	<0.01	<0.01	0.37	<0.01	<0.01	0.15	ND	<0.01	<0.01	0.23	ND	ND	<0.01	<0.01	0.280232	ND	ND	ND
k28|p443|c497|o498|f520|g505	k__Bacteria|p__Firmicutes|c__Clostridia|o__Clostridiales|f__Clostridiales_Incertae_Sedis_XI|g__Sedimentibacter	<0.01	<0.01	<0.01	<0.01	ND	<0.01	<0.01	ND	ND	<0.01	<0.01	ND	ND	ND	<0.01	<0.01	ND	ND	ND	ND
k28|p443|c497|o498|f520|g523	k__Bacteria|p__Firmicutes|c__Clostridia|o__Clostridiales|f__Clostridiales_Incertae_Sedis_XI|g__Tissierella	0.2	0.56	<0.01	<0.01	0.21	<0.01	<0.01	0.05	ND	<0.01	<0.01	0.1	ND	ND	<0.01	<0.01	0.139027	ND	ND	ND
k28|p443|c497|o498|f524|g525	k__Bacteria|p__Firmicutes|c__Clostridia|o__Clostridiales|f__Clostridiales_Incertae_Sedis_XII|g__Acidaminobacter	0.47	0.82	<0.01	<0.01	0.05	<0.01	<0.01	<0.01	ND	<0.01	<0.01	0.01	ND	ND	<0.01	<0.01	0.0235274	ND	ND	ND
k28|p443|c497|o498|f524|g526	k__Bacteria|p__Firmicutes|c__Clostridia|o__Clostridiales|f__Clostridiales_Incertae_Sedis_XII|g__Fusibacter	0.2	0.56	<0.01	<0.01	0.21	<0.01	<0.01	0.05	ND	<0.01	<0.01	0.1	ND	ND	<0.01	<0.01	0.0708949	ND	ND	ND
k28|p443|c497|o498|f527|g500	k__Bacteria|p__Firmicutes|c__Clostridia|o__Clostridiales|f__Clostridiales_Incertae_Sedis_XIII|g__Anaerovorax	0.13	0.52	<0.01	<0.01	0.37	<0.01	<0.01	0.15	ND	<0.01	<0.01	0.23	ND	ND	<0.01	<0.01	0.280232	ND	ND	ND
k28|p443|c497|o498|f528|g5	k__Bacteria|p__Firmicutes|c__Clostridia|o__Clostridiales|f__EtOH8|g__	<0.01	<0.01	0.46	1.66	0.29	<0.01	<0.01	ND	0.12	<0.01	<0.01	ND	0.19	0.19	<0.01	<0.01	ND	0.22679	ND	ND
k28|p443|c497|o498|f529|g530	k__Bacteria|p__Firmicutes|c__Clostridia|o__Clostridiales|f__Eubacteriaceae|g__Eubacterium	0.33	0.81	<0.01	<0.01	0.16	<0.01	<0.01	0.03	ND	<0.01	<0.01	0.06	ND	ND	<0.01	<0.01	0.0921965	ND	ND	ND
k28|p443|c497|o498|f529|g531	k__Bacteria|p__Firmicutes|c__Clostridia|o__Clostridiales|f__Eubacteriaceae|g__Pseudoramibacter_Eubacterium	<0.01	<0.01	<0.01	<0.01	ND	<0.01	<0.01	ND	ND	0.64	2.25	0.29	0.33	0.33	<0.01	<0.01	ND	ND	ND	0.229291
k28|p443|c497|o498|f532|29	k__Bacteria|p__Firmicutes|c__Clostridia|o__Clostridiales|f__Lachnospiraceae|__	<0.01	<0.01	237.38	197.86	<0.01	335.03	370.84	<0.01	0.45	374	433.54	<0.01	0.33	0.33	<0.01	<0.01	ND	1.13402e-05	0.000338253	0.000631468
k28|p443|c497|o498|f532|g5	k__Bacteria|p__Firmicutes|c__Clostridia|o__Clostridiales|f__Lachnospiraceae|g__	<0.01	<0.01	302.92	335.12	<0.01	535.73	465.96	<0.01	0.14	631.73	650.89	<0.01	0.12	0.12	<0.01	<0.01	ND	0.000404971	1.13186e-05	0.000160329
k28|p443|c497|o498|f532|g533	k__Bacteria|p__Firmicutes|c__Clostridia|o__Clostridiales|f__Lachnospiraceae|g__[Ruminococcus]	<0.01	<0.01	244.46	280.61	<0.01	269.43	445.36	0.03	0.92	870.36	1703.12	0.06	0.22	0.22	<0.01	<0.01	ND	0.000597341	0.0126264	0.0331912
k28|p443|c497|o498|f532|g534	k__Bacteria|p__Firmicutes|c__Clostridia|o__Clostridiales|f__Lachnospiraceae|g__Anaerosporobacter	0.13	0.52	<0.01	<0.01	0.37	<0.01	<0.01	0.15	ND	<0.01	<0.01	0.23	ND	ND	<0.01	<0.01	0.280232	ND	ND	ND
k28|p443|c497|o498|f532|g535	k__Bacteria|p__Firmicutes|c__Clostridia|o__Clostridiales|f__Lachnospiraceae|g__Anaerostipes	322.8	256.53	51.46	70.45	<0.01	94	108.45	<0.01	0.24	76	74.16	<0.01	0.39	0.39	252.611	369.925	0.498222	0.0811092	0.0389598	0.0429393
k28|p443|c497|o498|f532|g536	k__Bacteria|p__Firmicutes|c__Clostridia|o__Clostridiales|f__Lachnospiraceae|g__Blautia	2088.4	2065.1	463.38	570.19	0.01	408.2	397.92	<0.01	0.62	679.68	841.46	0.01	0.46	0.46	1607.72	1089.03	0.31204	0.00340109	3.07824e-06	0.00682296
k28|p443|c497|o498|f532|g537	k__Bacteria|p__Firmicutes|c__Clostridia|o__Clostridiales|f__Lachnospiraceae|g__Butyrivibrio	<0.01	<0.01	<0.01	<0.01	ND	3.6	10.49	0.2	0.24	<0.01	<0.01	ND	ND	ND	<0.01	<0.01	ND	ND	0.147407	ND
k28|p443|c497|o498|f532|g538	k__Bacteria|p__Firmicutes|c__Clostridia|o__Clostridiales|f__Lachnospiraceae|g__Cellulosilyticum	<0.01	<0.01	<0.01	<0.01	ND	<0.01	<0.01	ND	ND	<0.01	<0.01	ND	ND	ND	<0.01	<0.01	ND	ND	ND	ND
k28|p443|c497|o498|f532|g512	k__Bacteria|p__Firmicutes|c__Clostridia|o__Clostridiales|f__Lachnospiraceae|g__Clostridium	<0.01	<0.01	42.15	49.72	<0.01	23.03	25.69	<0.01	0.08	177.91	501.87	0.19	0.36	0.36	<0.01	<0.01	ND	0.00078689	0.000369886	0.133373
k28|p443|c497|o498|f532|g539	k__Bacteria|p__Firmicutes|c__Clostridia|o__Clostridiales|f__Lachnospiraceae|g__Clostridium_XlVa	692.8	742.59	<0.01	<0.01	<0.01	<0.01	<0.01	<0.01	ND	<0.01	<0.01	<0.01	ND	ND	475.722	711.712	0.355822	0.0289956	0.00073434	0.00399637
k28|p443|c497|o498|f532|g540	k__Bacteria|p__Firmicutes|c__Clostridia|o__Clostridiales|f__Lachnospiraceae|g__Clostridium_XlVb	230.6	377.94	<0.01	<0.01	0.04	<0.01	<0.01	<0.01	ND	<0.01	<0.01	0.01	ND	ND	11.2778	21.315	0.0180585	0.079147	0.00625254	0.020063
k28|p443|c497|o498|f532|g541	k__Bacteria|p__Firmicutes|c__Clostridia|o__Clostridiales|f__Lachnospiraceae|g__Coprococcus	465.4	594.31	211.62	226.89	0.17	423.43	529.88	0.74	0.21	320.91	335.43	0.32	0.35	0.35	364.333	386.522	0.452696	0.28963	0.616636	0.811117
k28|p443|c497|o498|f532|g542	k__Bacteria|p__Firmicutes|c__Clostridia|o__Clostridiales|f__Lachnospiraceae|g__Dorea	132.47	59.63	97.15	135.55	0.39	90.67	86.24	0.07	0.75	238.27	251.06	0.14	0.08	0.08	199.778	126.623	0.217796	0.0662329	0.00145964	0.459751
k28|p443|c497|o498|f532|g543	k__Bacteria|p__Firmicutes|c__Clostridia|o__Clostridiales|f__Lachnospiraceae|g__Eisenbergiella	0.4	1.12	<0.01	<0.01	0.21	<0.01	<0.01	0.05	ND	<0.01	<0.01	0.1	ND	ND	<0.01	<0.01	0.139027	ND	ND	ND
k28|p443|c497|o498|f532|g544	k__Bacteria|p__Firmicutes|c__Clostridia|o__Clostridiales|f__Lachnospiraceae|g__Epulopiscium	<0.01	<0.01	<0.01	<0.01	ND	<0.01	<0.01	ND	ND	1.95	6.77	0.28	0.32	0.32	<0.01	<0.01	ND	ND	ND	0.219303
k28|p443|c497|o498|f532|g545	k__Bacteria|p__Firmicutes|c__Clostridia|o__Clostridiales|f__Lachnospiraceae|g__Fusicatenibacter	377.33	272.6	<0.01	<0.01	<0.01	<0.01	<0.01	<0.01	ND	<0.01	<0.01	<0.01	ND	ND	467.444	591.512	0.632861	0.0110526	9.50637e-05	0.000853131
k28|p443|c497|o498|f532|g546	k__Bacteria|p__Firmicutes|c__Clostridia|o__Clostridiales|f__Lachnospiraceae|g__Hespellia	0.07	0.26	<0.01	<0.01	0.37	<0.01	<0.01	0.15	ND	<0.01	<0.01	0.23	ND	ND	<0.01	<0.01	0.280232	ND	ND	ND
k28|p443|c497|o498|f532|g547	k__Bacteria|p__Firmicutes|c__Clostridia|o__Clostridiales|f__Lachnospiraceae|g__Howardella	0.73	2.83	<0.01	<0.01	0.37	<0.01	<0.01	0.15	ND	<0.01	<0.01	0.23	ND	ND	<0.01	<0.01	0.179114	ND	ND	ND
k28|p443|c497|o498|f532|g548	k__Bacteria|p__Firmicutes|c__Clostridia|o__Clostridiales|f__Lachnospiraceae|g__Lachnoanaerobaculum	0.6	1.11	<0.01	<0.01	0.07	<0.01	<0.01	<0.01	ND	0.82	2.71	0.79	0.3	0.3	<0.01	<0.01	0.0297925	ND	ND	0.199756
k28|p443|c497|o498|f532|g549	k__Bacteria|p__Firmicutes|c__Clostridia|o__Clostridiales|f__Lachnospiraceae|g__Lachnobacterium	<0.01	<0.01	69.38	189.34	0.17	18.6	33.62	0.04	0.14	0.68	3.19	0.42	0.09	0.09	<0.01	<0.01	ND	0.114895	0.0218354	0.361454
k28|p443|c497|o498|f532|g550	k__Bacteria|p__Firmicutes|c__Clostridia|o__Clostridiales|f__Lachnospiraceae|g__Lachnospira	<0.01	<0.01	194.23	263.93	0.01	247.33	255.8	<0.01	0.62	164.18	282.99	0.03	0.71	0.71	<0.01	<0.01	ND	0.00286725	0.000144672	0.0165084
k28|p443|c497|o498|f532|g551	k__Bacteria|p__Firmicutes|c__Clostridia|o__Clostridiales|f__Lachnospiraceae|g__Lachnospiracea_incertae_sedis	1380.27	1516.2	<0.01	<0.01	<0.01	<0.01	<0.01	<0.01	ND	<0.01	<0.01	<0.01	ND	ND	883.222	719.079	0.118985	0.000226308	3.26144e-08	1.92176e-06
k28|p443|c497|o498|f532|g552	k__Bacteria|p__Firmicutes|c__Clostridia|o__Clostridiales|f__Lachnospiraceae|g__Lactonifactor	<0.01	<0.01	<0.01	<0.01	ND	0.23	1.28	0.49	0.53	<0.01	<0.01	ND	ND	ND	<0.01	<0.01	ND	ND	0.436835	ND
k28|p443|c497|o498|f532|g553	k__Bacteria|p__Firmicutes|c__Clostridia|o__Clostridiales|f__Lachnospiraceae|g__Moryella	<0.01	<0.01	<0.01	<0.01	ND	0.23	1.28	0.49	0.53	<0.01	<0.01	ND	ND	ND	<0.01	<0.01	ND	ND	0.436835	ND
k28|p443|c497|o498|f532|g554	k__Bacteria|p__Firmicutes|c__Clostridia|o__Clostridiales|f__Lachnospiraceae|g__Murimonas	0.2	0.56	<0.01	<0.01	0.21	<0.01	<0.01	0.05	ND	<0.01	<0.01	0.1	ND	ND	<0.01	<0.01	0.139027	ND	ND	ND
k28|p443|c497|o498|f532|g555	k__Bacteria|p__Firmicutes|c__Clostridia|o__Clostridiales|f__Lachnospiraceae|g__Oribacterium	0.4	1.05	<0.01	<0.01	0.19	<0.01	<0.01	0.04	ND	0.23	1.06	0.62	0.46	0.46	<0.01	<0.01	0.116905	ND	ND	0.361454
k28|p443|c497|o498|f532|g556	k__Bacteria|p__Firmicutes|c__Clostridia|o__Clostridiales|f__Lachnospiraceae|g__Pseudobutyrivibrio	<0.01	<0.01	0.15	0.55	0.29	4.87	12.51	0.15	0.2	<0.01	<0.01	ND	0.19	0.19	<0.01	<0.01	ND	0.22679	0.101672	ND
k28|p443|c497|o498|f532|g557	k__Bacteria|p__Firmicutes|c__Clostridia|o__Clostridiales|f__Lachnospiraceae|g__Roseburia	2867.93	2309.34	1254.38	1270.94	0.04	2424.1	2021.88	0.43	0.08	2145.14	3200.46	0.43	0.38	0.38	2285.61	1359.54	0.280235	0.0754926	0.6871	0.96338
k28|p443|c497|o498|f532|g558	k__Bacteria|p__Firmicutes|c__Clostridia|o__Clostridiales|f__Lachnospiraceae|g__Ruminococcus	<0.01	<0.01	9.23	16.17	0.04	15.17	25.39	0.03	0.49	37.36	95.5	0.15	0.32	0.32	<0.01	<0.01	ND	0.0171281	0.0137236	0.0987142
k28|p443|c497|o498|f532|g559	k__Bacteria|p__Firmicutes|c__Clostridia|o__Clostridiales|f__Lachnospiraceae|g__Ruminococcus2	248.8	199.7	<0.01	<0.01	<0.01	<0.01	<0.01	<0.01	ND	<0.01	<0.01	<0.01	ND	ND	455.722	558.115	0.200359	0.00889657	6.0194e-05	0.000603588
k28|p443|c497|o498|f532|g560	k__Bacteria|p__Firmicutes|c__Clostridia|o__Clostridiales|f__Lachnospiraceae|g__Shuttleworthia	<0.01	<0.01	<0.01	<0.01	ND	0.43	1.69	0.34	0.38	0.32	1.49	0.42	0.46	0.46	<0.01	<0.01	ND	ND	0.277667	0.361454
k28|p443|c497|o498|f532|g561	k__Bacteria|p__Firmicutes|c__Clostridia|o__Clostridiales|f__Lachnospiraceae|g__Stomatobaculum	0.4	1.55	<0.01	<0.01	0.37	<0.01	<0.01	0.15	ND	<0.01	<0.01	0.23	ND	ND	<0.01	<0.01	0.280232	ND	ND	ND
k28|p443|c497|o498|f532|g562	k__Bacteria|p__Firmicutes|c__Clostridia|o__Clostridiales|f__Lachnospiraceae|g__unclassified_Lachnospiraceae	3977.4	2173.18	<0.01	<0.01	<0.01	<0.01	<0.01	<0.01	ND	<0.01	<0.01	<0.01	ND	ND	3067	2476.31	0.172367	0.00020565	2.69538e-08	1.65883e-06
k28|p443|c497|o498|f563|g564	k__Bacteria|p__Firmicutes|c__Clostridia|o__Clostridiales|f__norank_Clostridiales|g__Natranaerovirga	<0.01	<0.01	<0.01	<0.01	ND	<0.01	<0.01	ND	ND	<0.01	<0.01	ND	ND	ND	<0.01	<0.01	ND	ND	ND	ND
k28|p443|c497|o498|f563|g565	k__Bacteria|p__Firmicutes|c__Clostridia|o__Clostridiales|f__norank_Clostridiales|g__unclassified_Clostridiales	0.6	1.29	<0.01	<0.01	0.11	<0.01	<0.01	0.01	ND	<0.01	<0.01	0.03	ND	ND	0.388889	1.64992	0.690293	0.423822	0.207802	0.286007
k28|p443|c497|o498|f566|g567	k__Bacteria|p__Firmicutes|c__Clostridia|o__Clostridiales|f__Peptococcaceae|g__Pelotomaculum	<0.01	<0.01	<0.01	<0.01	ND	<0.01	<0.01	ND	ND	0.09	0.43	0.42	0.46	0.46	<0.01	<0.01	ND	ND	ND	0.361454
k28|p443|c497|o498|f568|29	k__Bacteria|p__Firmicutes|c__Clostridia|o__Clostridiales|f__Peptostreptococcaceae|__	<0.01	<0.01	11.54	19.53	0.03	15.63	53.1	0.27	0.82	19.64	38.92	0.06	0.52	0.52	<0.01	<0.01	ND	0.0139317	0.212633	0.0353402
k28|p443|c497|o498|f568|g5	k__Bacteria|p__Firmicutes|c__Clostridia|o__Clostridiales|f__Peptostreptococcaceae|g__	<0.01	<0.01	0.46	1.66	0.29	8.67	43.22	0.45	0.51	0.59	1.96	0.26	0.86	0.86	<0.01	<0.01	ND	0.22679	0.393723	0.200647
k28|p443|c497|o498|f568|g569	k__Bacteria|p__Firmicutes|c__Clostridia|o__Clostridiales|f__Peptostreptococcaceae|g__[Clostridium]	<0.01	<0.01	<0.01	<0.01	ND	0.4	2.19	0.49	0.53	1.68	6.58	0.34	0.38	0.38	<0.01	<0.01	ND	ND	0.436835	0.275794
k28|p443|c497|o498|f568|g570	k__Bacteria|p__Firmicutes|c__Clostridia|o__Clostridiales|f__Peptostreptococcaceae|g__Acetoanaerobium	<0.01	<0.01	<0.01	<0.01	ND	<0.01	<0.01	ND	ND	<0.01	<0.01	ND	ND	ND	<0.01	<0.01	ND	ND	ND	ND
k28|p443|c497|o498|f568|g571	k__Bacteria|p__Firmicutes|c__Clostridia|o__Clostridiales|f__Peptostreptococcaceae|g__Asaccharospora	0.2	0.77	<0.01	<0.01	0.37	<0.01	<0.01	0.15	ND	<0.01	<0.01	0.23	ND	ND	<0.01	<0.01	0.280232	ND	ND	ND
k28|p443|c497|o498|f568|g512	k__Bacteria|p__Firmicutes|c__Clostridia|o__Clostridiales|f__Peptostreptococcaceae|g__Clostridium	<0.01	<0.01	0.69	1.16	0.03	2	4.73	0.12	0.36	1.5	3.11	0.08	0.4	0.4	<0.01	<0.01	ND	0.0133465	0.075848	0.0437484
k28|p443|c497|o498|f568|g572	k__Bacteria|p__Firmicutes|c__Clostridia|o__Clostridiales|f__Peptostreptococcaceae|g__Intestinibacter	<0.01	<0.01	<0.01	<0.01	ND	<0.01	<0.01	ND	ND	<0.01	<0.01	ND	ND	ND	<0.01	<0.01	ND	ND	ND	ND
k28|p443|c497|o498|f568|g573	k__Bacteria|p__Firmicutes|c__Clostridia|o__Clostridiales|f__Peptostreptococcaceae|g__Peptostreptococcus	0.47	1.05	1.38	3.93	0.39	1.87	4.44	0.25	0.78	21.36	25.86	<0.01	0.01	0.01	<0.01	<0.01	0.0704243	0.128617	0.0777289	0.000990466
k28|p443|c497|o498|f568|g574	k__Bacteria|p__Firmicutes|c__Clostridia|o__Clostridiales|f__Peptostreptococcaceae|g__Proteocatella	<0.01	<0.01	<0.01	<0.01	ND	2.63	10.45	0.35	0.38	<0.01	<0.01	ND	ND	ND	<0.01	<0.01	ND	ND	0.285149	ND
k28|p443|c497|o498|f568|g575	k__Bacteria|p__Firmicutes|c__Clostridia|o__Clostridiales|f__Peptostreptococcaceae|g__Romboutsia	182.93	523.88	<0.01	<0.01	0.23	<0.01	<0.01	0.06	ND	<0.01	<0.01	0.11	ND	ND	354.5	562.139	0.405646	0.0385073	0.00134414	0.00630321
k28|p443|c497|o498|f568|g576	k__Bacteria|p__Firmicutes|c__Clostridia|o__Clostridiales|f__Peptostreptococcaceae|g__Sporacetigenium	0.07	0.26	<0.01	<0.01	0.37	<0.01	<0.01	0.15	ND	<0.01	<0.01	0.23	ND	ND	<0.01	<0.01	0.280232	ND	ND	ND
k28|p443|c497|o498|f568|g577	k__Bacteria|p__Firmicutes|c__Clostridia|o__Clostridiales|f__Peptostreptococcaceae|g__unclassified_Peptostreptococcaceae	20.67	21.64	<0.01	<0.01	<0.01	<0.01	<0.01	<0.01	ND	<0.01	<0.01	<0.01	ND	ND	86.7778	293.747	0.395269	0.317714	0.116202	0.183057
k28|p443|c497|o498|f578|29	k__Bacteria|p__Firmicutes|c__Clostridia|o__Clostridiales|f__Ruminococcaceae|__	<0.01	<0.01	66.62	104.88	0.02	80.27	120.8	0.02	0.79	167.45	354.85	0.08	0.35	0.35	<0.01	<0.01	ND	0.00871844	0.006512	0.0482291
k28|p443|c497|o498|f578|g5	k__Bacteria|p__Firmicutes|c__Clostridia|o__Clostridiales|f__Ruminococcaceae|g__	<0.01	<0.01	245.15	314.87	0.01	687.87	757.57	<0.01	0.06	534.45	1200.77	0.1	0.43	0.43	<0.01	<0.01	ND	0.0017618	0.000318525	0.061698
k28|p443|c497|o498|f578|g579	k__Bacteria|p__Firmicutes|c__Clostridia|o__Clostridiales|f__Ruminococcaceae|g__Anaerofilum	0.27	0.8	<0.01	<0.01	0.24	0.17	0.91	0.7	0.53	<0.01	<0.01	0.12	ND	ND	<0.01	<0.01	0.165323	ND	0.436835	ND
k28|p443|c497|o498|f578|g580	k__Bacteria|p__Firmicutes|c__Clostridia|o__Clostridiales|f__Ruminococcaceae|g__Anaerotruncus	5.67	6.76	1.46	3.01	0.05	0.9	2.79	<0.01	0.52	0.59	2.77	<0.01	0.37	0.37	0.944444	3.29835	0.015304	0.600854	0.988264	0.742268
k28|p443|c497|o498|f578|g581	k__Bacteria|p__Firmicutes|c__Clostridia|o__Clostridiales|f__Ruminococcaceae|g__Butyricicoccus	271.8	284.36	12.23	17.27	<0.01	12.33	18.36	<0.01	0.94	13.27	18.01	<0.01	0.92	0.92	<0.01	<0.01	0.000265292	0.00391167	0.00599011	0.00289307
k28|p443|c497|o498|f578|g582	k__Bacteria|p__Firmicutes|c__Clostridia|o__Clostridiales|f__Ruminococcaceae|g__Clostridium_IV	175.67	251.25	<0.01	<0.01	0.02	<0.01	<0.01	<0.01	ND	<0.01	<0.01	<0.01	ND	ND	349.667	741.172	0.472561	0.115446	0.0139649	0.0367589
k28|p443|c497|o498|f578|g583	k__Bacteria|p__Firmicutes|c__Clostridia|o__Clostridiales|f__Ruminococcaceae|g__Faecalibacterium	5543.93	3548.59	2117.38	1746.16	<0.01	2535.93	2705.83	<0.01	0.71	6792.05	8326.86	0.63	0.06	0.06	4708.83	3199.16	0.298545	0.0253094	0.0220267	0.26624
k28|p443|c497|o498|f578|g584	k__Bacteria|p__Firmicutes|c__Clostridia|o__Clostridiales|f__Ruminococcaceae|g__Flavonifractor	63.27	86.67	<0.01	<0.01	0.02	<0.01	<0.01	<0.01	ND	<0.01	<0.01	<0.01	ND	ND	20.7222	18.7579	0.0544916	0.000708401	3.23201e-07	1.12238e-05
k28|p443|c497|o498|f578|g585	k__Bacteria|p__Firmicutes|c__Clostridia|o__Clostridiales|f__Ruminococcaceae|g__Gemmiger	283.4	254.95	152.54	169.69	0.14	101.5	89.2	<0.01	0.16	27.41	34.14	<0.01	<0.01	<0.01	243.833	280.432	0.557637	0.396979	0.0169921	0.00126113
k28|p443|c497|o498|f578|g586	k__Bacteria|p__Firmicutes|c__Clostridia|o__Clostridiales|f__Ruminococcaceae|g__Hydrogenoanaerobacterium	0.2	0.77	<0.01	<0.01	0.37	<0.01	<0.01	0.15	ND	<0.01	<0.01	0.23	ND	ND	<0.01	<0.01	0.280232	ND	ND	ND
k28|p443|c497|o498|f578|g587	k__Bacteria|p__Firmicutes|c__Clostridia|o__Clostridiales|f__Ruminococcaceae|g__Intestinimonas	5.2	16.31	<0.01	<0.01	0.27	<0.01	<0.01	0.08	ND	<0.01	<0.01	0.14	ND	ND	3.66667	10.198	0.744661	0.225939	0.0574844	0.107126
k28|p443|c497|o498|f578|g588	k__Bacteria|p__Firmicutes|c__Clostridia|o__Clostridiales|f__Ruminococcaceae|g__Oscillibacter	197.73	153.6	<0.01	<0.01	<0.01	<0.01	<0.01	<0.01	ND	<0.01	<0.01	<0.01	ND	ND	136.778	119.428	0.123908	0.000488282	1.52333e-07	6.29861e-06
k28|p443|c497|o498|f578|g589	k__Bacteria|p__Firmicutes|c__Clostridia|o__Clostridiales|f__Ruminococcaceae|g__Oscillospira	<0.01	<0.01	264.15	340.58	0.01	397.57	469.15	<0.01	0.42	374.91	517.38	0.01	0.54	0.54	<0.01	<0.01	ND	0.00182326	0.000702078	0.00334048
k28|p443|c497|o498|f578|g558	k__Bacteria|p__Firmicutes|c__Clostridia|o__Clostridiales|f__Ruminococcaceae|g__Ruminococcus	778.13	1282.38	500.92	626.01	0.5	790.73	818.54	0.96	0.31	311.23	727.16	0.16	0.41	0.41	480.278	660.103	0.38364	0.800929	0.151951	0.501469
k28|p443|c497|o498|f578|g590	k__Bacteria|p__Firmicutes|c__Clostridia|o__Clostridiales|f__Ruminococcaceae|g__Saccharofermentans	<0.01	<0.01	<0.01	<0.01	ND	<0.01	<0.01	ND	ND	<0.01	<0.01	ND	ND	ND	<0.01	<0.01	ND	ND	ND	ND
k28|p443|c497|o498|f578|g591	k__Bacteria|p__Firmicutes|c__Clostridia|o__Clostridiales|f__Ruminococcaceae|g__unclassified_Ruminococcaceae	1042.07	1069.71	<0.01	<0.01	<0.01	<0.01	<0.01	<0.01	ND	<0.01	<0.01	<0.01	ND	ND	1374.89	3539.3	0.876278	0.191747	0.0407888	0.0825966
k28|p443|c497|o498|f592|g593	k__Bacteria|p__Firmicutes|c__Clostridia|o__Clostridiales|f__Sulfobacillaceae|g__YNPFFP6	<0.01	<0.01	<0.01	<0.01	ND	<0.01	<0.01	ND	ND	0.73	3.41	0.42	0.46	0.46	<0.01	<0.01	ND	ND	ND	0.361454
k28|p443|c497|o498|f594|g595	k__Bacteria|p__Firmicutes|c__Clostridia|o__Clostridiales|f__Syntrophomonadaceae|g__Syntrophomonas	0.53	0.82	<0.01	<0.01	0.03	<0.01	<0.01	<0.01	ND	<0.01	<0.01	<0.01	ND	ND	<0.01	<0.01	0.00426892	ND	ND	ND
k28|p443|c497|o498|f594|g596	k__Bacteria|p__Firmicutes|c__Clostridia|o__Clostridiales|f__Syntrophomonadaceae|g__unclassified_Syntrophomonadaceae	0.47	1.55	<0.01	<0.01	0.29	<0.01	<0.01	0.1	ND	<0.01	<0.01	0.16	ND	ND	<0.01	<0.01	0.153689	ND	ND	ND
k28|p443|c497|o498|f597|g565	k__Bacteria|p__Firmicutes|c__Clostridia|o__Clostridiales|f__unclassified_Clostridiales|g__unclassified_Clostridiales	397.93	421.39	<0.01	<0.01	<0.01	<0.01	<0.01	<0.01	ND	<0.01	<0.01	<0.01	ND	ND	327.444	508.145	0.422218	0.0347588	0.00108049	0.00534691
k28|p443|c497|o498|f598|29	k__Bacteria|p__Firmicutes|c__Clostridia|o__Clostridiales|f__Veillonellaceae|__	<0.01	<0.01	1.85	2.86	0.02	1.73	3.74	0.09	0.87	2.59	6.71	0.15	0.74	0.74	<0.01	<0.01	ND	0.00775529	0.0524022	0.103174
k28|p443|c497|o498|f598|g5	k__Bacteria|p__Firmicutes|c__Clostridia|o__Clostridiales|f__Veillonellaceae|g__	<0.01	<0.01	1	2.1	0.08	7.23	13.7	0.05	0.12	5.59	13.45	0.12	0.25	0.25	<0.01	<0.01	ND	0.043505	0.0281908	0.0800736
k28|p443|c497|o498|f598|g599	k__Bacteria|p__Firmicutes|c__Clostridia|o__Clostridiales|f__Veillonellaceae|g__Anaerovibrio	<0.01	<0.01	<0.01	<0.01	ND	1	2.89	0.2	0.23	<0.01	<0.01	ND	ND	ND	<0.01	<0.01	ND	ND	0.144862	ND
k28|p443|c497|o498|f598|g600	k__Bacteria|p__Firmicutes|c__Clostridia|o__Clostridiales|f__Veillonellaceae|g__Dialister	<0.01	<0.01	<0.01	<0.01	ND	0.77	3.34	0.39	0.43	6.59	15.25	0.11	0.14	0.14	<0.01	<0.01	ND	ND	0.328957	0.0692634
k28|p443|c497|o498|f598|g601	k__Bacteria|p__Firmicutes|c__Clostridia|o__Clostridiales|f__Veillonellaceae|g__Megamonas	<0.01	<0.01	<0.01	<0.01	ND	0.37	1.35	0.31	0.35	1.32	3	0.1	0.13	0.13	<0.01	<0.01	ND	ND	0.24948	0.0649153
k28|p443|c497|o498|f598|g602	k__Bacteria|p__Firmicutes|c__Clostridia|o__Clostridiales|f__Veillonellaceae|g__Megasphaera	<0.01	<0.01	0.54	1.93	0.29	0.07	0.36	0.49	0.19	0.09	0.43	0.42	0.29	0.29	<0.01	<0.01	ND	0.22679	0.436835	0.361454
k28|p443|c497|o498|f598|g603	k__Bacteria|p__Firmicutes|c__Clostridia|o__Clostridiales|f__Veillonellaceae|g__Phascolarctobacterium	<0.01	<0.01	0.77	1.21	0.02	0.33	0.88	0.16	0.17	0.27	0.7	0.15	0.12	0.12	<0.01	<0.01	ND	0.00882873	0.111506	0.100008
k28|p443|c497|o498|f598|g604	k__Bacteria|p__Firmicutes|c__Clostridia|o__Clostridiales|f__Veillonellaceae|g__Schwartzia	<0.01	<0.01	<0.01	<0.01	ND	0.2	1.09	0.49	0.53	<0.01	<0.01	ND	ND	ND	<0.01	<0.01	ND	ND	0.436835	ND
k28|p443|c497|o498|f598|g605	k__Bacteria|p__Firmicutes|c__Clostridia|o__Clostridiales|f__Veillonellaceae|g__Veillonella	<0.01	<0.01	0.38	0.95	0.13	0.27	0.87	0.25	0.66	0.55	1.53	0.18	0.76	0.76	<0.01	<0.01	ND	0.0841828	0.193157	0.131186
k28|p443|c497|o606|f4|g5	k__Bacteria|p__Firmicutes|c__Clostridia|o__MBA08|f__|g__	<0.01	<0.01	<0.01	<0.01	ND	<0.01	<0.01	ND	ND	0.14	0.64	0.42	0.46	0.46	<0.01	<0.01	ND	ND	ND	0.361454
k28|p443|c497|o607|f4|g5	k__Bacteria|p__Firmicutes|c__Clostridia|o__SHA-98|f__|g__	<0.01	<0.01	<0.01	<0.01	ND	0.4	2.19	0.49	0.53	<0.01	<0.01	ND	ND	ND	<0.01	<0.01	ND	ND	0.436835	ND
k28|p443|c497|o608|f609|g610	k__Bacteria|p__Firmicutes|c__Clostridia|o__Thermoanaerobacterales|f__Thermoanaerobacteraceae|g__Thermacetogenium	<0.01	<0.01	<0.01	<0.01	ND	<0.01	<0.01	ND	ND	0.5	2.34	0.42	0.46	0.46	<0.01	<0.01	ND	ND	ND	0.361454
k28|p443|c497|o611|f612|g613	k__Bacteria|p__Firmicutes|c__Clostridia|o__unclassified_Clostridia|f__unclassified_Clostridia|g__unclassified_Clostridia	0.47	0.82	<0.01	<0.01	0.05	<0.01	<0.01	<0.01	ND	<0.01	<0.01	0.01	ND	ND	<0.01	<0.01	0.0235274	ND	ND	ND
k28|p443|c614|o615|f616|29	k__Bacteria|p__Firmicutes|c__Erysipelotrichi|o__Erysipelotrichales|f__Erysipelotrichaceae|__	<0.01	<0.01	0.46	1.12	0.12	0.23	0.77	0.26	0.41	0.55	1.43	0.16	0.89	0.89	<0.01	<0.01	ND	0.0774513	0.201242	0.107926
k28|p443|c614|o615|f616|g5	k__Bacteria|p__Firmicutes|c__Erysipelotrichi|o__Erysipelotrichales|f__Erysipelotrichaceae|g__	<0.01	<0.01	9.54	12.28	0.01	16.67	20.43	<0.01	0.29	94.91	235.08	0.13	0.21	0.21	<0.01	<0.01	ND	0.00180426	0.00104945	0.0887823
k28|p443|c614|o615|f616|g617	k__Bacteria|p__Firmicutes|c__Erysipelotrichi|o__Erysipelotrichales|f__Erysipelotrichaceae|g__[Eubacterium]	<0.01	<0.01	5.31	8.37	0.02	75.4	357.86	0.43	0.5	201.18	787.38	0.34	0.39	0.39	<0.01	<0.01	ND	0.00879808	0.370372	0.275803
k28|p443|c614|o615|f616|g618	k__Bacteria|p__Firmicutes|c__Erysipelotrichi|o__Erysipelotrichales|f__Erysipelotrichaceae|g__Allobaculum	<0.01	<0.01	0.23	0.83	0.29	<0.01	<0.01	ND	0.12	<0.01	<0.01	ND	0.19	0.19	<0.01	<0.01	ND	0.22679	ND	ND
k28|p443|c614|o615|f616|g619	k__Bacteria|p__Firmicutes|c__Erysipelotrichi|o__Erysipelotrichales|f__Erysipelotrichaceae|g__Anaerorhabdus	<0.01	<0.01	<0.01	<0.01	ND	0.07	0.36	0.49	0.53	<0.01	<0.01	ND	ND	ND	<0.01	<0.01	ND	ND	0.436835	ND
k28|p443|c614|o615|f616|g620	k__Bacteria|p__Firmicutes|c__Erysipelotrichi|o__Erysipelotrichales|f__Erysipelotrichaceae|g__Bulleidia	<0.01	<0.01	<0.01	<0.01	ND	0.3	1.02	0.27	0.31	0.86	2.31	0.16	0.2	0.2	<0.01	<0.01	ND	ND	0.213322	0.11365
k28|p443|c614|o615|f616|g621	k__Bacteria|p__Firmicutes|c__Erysipelotrichi|o__Erysipelotrichales|f__Erysipelotrichaceae|g__Catenibacterium	<0.01	<0.01	<0.01	<0.01	ND	2.43	10.43	0.38	0.42	7.41	31.85	0.38	0.42	0.42	<0.01	<0.01	ND	ND	0.321775	0.320403
k28|p443|c614|o615|f616|g622	k__Bacteria|p__Firmicutes|c__Erysipelotrichi|o__Erysipelotrichales|f__Erysipelotrichaceae|g__cc_115	<0.01	<0.01	0.23	0.83	0.29	<0.01	<0.01	ND	0.12	<0.01	<0.01	ND	0.19	0.19	<0.01	<0.01	ND	0.22679	ND	ND
k28|p443|c614|o615|f616|g512	k__Bacteria|p__Firmicutes|c__Erysipelotrichi|o__Erysipelotrichales|f__Erysipelotrichaceae|g__Clostridium	<0.01	<0.01	1.92	3.2	0.03	4.5	13.97	0.23	0.54	33.14	94.76	0.19	0.26	0.26	<0.01	<0.01	ND	0.0125414	0.173266	0.138551
k28|p443|c614|o615|f616|g623	k__Bacteria|p__Firmicutes|c__Erysipelotrichi|o__Erysipelotrichales|f__Erysipelotrichaceae|g__Coprobacillus	<0.01	<0.01	3.46	12.44	0.29	0.37	1.06	0.2	0.17	0.09	0.43	0.42	0.2	0.2	<0.01	<0.01	ND	0.22679	0.145835	0.361454
k28|p443|c614|o615|f616|g624	k__Bacteria|p__Firmicutes|c__Erysipelotrichi|o__Erysipelotrichales|f__Erysipelotrichaceae|g__Holdemania	<0.01	<0.01	0.31	1.11	0.29	0.37	1.13	0.23	0.91	<0.01	<0.01	ND	0.19	0.19	<0.01	<0.01	ND	0.22679	0.169165	ND
k28|p443|c614|o615|f616|g625	k__Bacteria|p__Firmicutes|c__Erysipelotrichi|o__Erysipelotrichales|f__Erysipelotrichaceae|g__L7A_E11	<0.01	<0.01	<0.01	<0.01	ND	0.17	0.65	0.34	0.37	<0.01	<0.01	ND	ND	ND	<0.01	<0.01	ND	ND	0.274455	ND
k28|p443|c614|o615|f616|g626	k__Bacteria|p__Firmicutes|c__Erysipelotrichi|o__Erysipelotrichales|f__Erysipelotrichaceae|g__p-75-a5	<0.01	<0.01	<0.01	<0.01	ND	0.23	0.9	0.33	0.37	<0.01	<0.01	ND	ND	ND	<0.01	<0.01	ND	ND	0.269635	ND
k28|p443|c614|o615|f616|g627	k__Bacteria|p__Firmicutes|c__Erysipelotrichi|o__Erysipelotrichales|f__Erysipelotrichaceae|g__RFN20	<0.01	<0.01	<0.01	<0.01	ND	0.53	1.71	0.25	0.28	<0.01	<0.01	ND	ND	ND	<0.01	<0.01	ND	ND	0.188108	ND
k28|p443|c614|o615|f616|g628	k__Bacteria|p__Firmicutes|c__Erysipelotrichi|o__Erysipelotrichales|f__Erysipelotrichaceae|g__Sharpea	<0.01	<0.01	<0.01	<0.01	ND	<0.01	<0.01	ND	ND	0.14	0.64	0.42	0.46	0.46	<0.01	<0.01	ND	ND	ND	0.361454
k28|p443|c629|o615|f616|g621	k__Bacteria|p__Firmicutes|c__Erysipelotrichia|o__Erysipelotrichales|f__Erysipelotrichaceae|g__Catenibacterium	1.8	1.58	<0.01	<0.01	<0.01	<0.01	<0.01	<0.01	ND	<0.01	<0.01	<0.01	ND	ND	<0.01	<0.01	0.242716	ND	ND	ND
k28|p443|c629|o615|f616|g630	k__Bacteria|p__Firmicutes|c__Erysipelotrichia|o__Erysipelotrichales|f__Erysipelotrichaceae|g__Clostridium_XVIII	108.13	101.57	<0.01	<0.01	<0.01	<0.01	<0.01	<0.01	ND	<0.01	<0.01	<0.01	ND	ND	184.222	285.767	0.339888	0.0346897	0.00107591	0.00532984
k28|p443|c629|o615|f616|g623	k__Bacteria|p__Firmicutes|c__Erysipelotrichia|o__Erysipelotrichales|f__Erysipelotrichaceae|g__Coprobacillus	<0.01	<0.01	<0.01	<0.01	ND	<0.01	<0.01	ND	ND	<0.01	<0.01	ND	ND	ND	0.111111	0.471405	0.369623	0.423822	0.207802	0.286007
k28|p443|c629|o615|f616|g631	k__Bacteria|p__Firmicutes|c__Erysipelotrichia|o__Erysipelotrichales|f__Erysipelotrichaceae|g__Erysipelotrichaceae_incertae_sedis	45.4	164.09	<0.01	<0.01	0.33	<0.01	<0.01	0.13	ND	<0.01	<0.01	0.2	ND	ND	9.83333	36.8323	0.377731	0.365752	0.154668	0.22787
k28|p443|c629|o615|f616|g632	k__Bacteria|p__Firmicutes|c__Erysipelotrichia|o__Erysipelotrichales|f__Erysipelotrichaceae|g__Faecalicoccus	<0.01	<0.01	<0.01	<0.01	ND	<0.01	<0.01	ND	ND	<0.01	<0.01	ND	ND	ND	1.16667	4.94975	0.369623	0.423822	0.207802	0.286007
k28|p443|c629|o615|f616|g633	k__Bacteria|p__Firmicutes|c__Erysipelotrichia|o__Erysipelotrichales|f__Erysipelotrichaceae|g__Holdemanella	26.2	53.85	<0.01	<0.01	0.1	<0.01	<0.01	0.01	ND	<0.01	<0.01	0.03	ND	ND	<0.01	<0.01	0.0192744	ND	ND	ND
k28|p443|c629|o615|f616|g624	k__Bacteria|p__Firmicutes|c__Erysipelotrichia|o__Erysipelotrichales|f__Erysipelotrichaceae|g__Holdemania	3.33	7.5	<0.01	<0.01	0.13	<0.01	<0.01	0.02	ND	<0.01	<0.01	0.04	ND	ND	<0.01	<0.01	0.0698622	ND	ND	ND
k28|p443|c629|o615|f616|g634	k__Bacteria|p__Firmicutes|c__Erysipelotrichia|o__Erysipelotrichales|f__Erysipelotrichaceae|g__Solobacterium	0.6	2.32	<0.01	<0.01	0.37	<0.01	<0.01	0.15	ND	<0.01	<0.01	0.23	ND	ND	<0.01	<0.01	0.280232	ND	ND	ND
k28|p443|c629|o615|f616|g493	k__Bacteria|p__Firmicutes|c__Erysipelotrichia|o__Erysipelotrichales|f__Erysipelotrichaceae|g__Turicibacter	7.47	16.27	<0.01	<0.01	0.11	<0.01	<0.01	0.01	ND	<0.01	<0.01	0.04	ND	ND	0.333333	0.840168	0.0710136	0.18273	0.0368659	0.076511
k28|p443|c629|o615|f616|g635	k__Bacteria|p__Firmicutes|c__Erysipelotrichia|o__Erysipelotrichales|f__Erysipelotrichaceae|g__unclassified_Erysipelotrichaceae	0.67	1.03	<0.01	<0.01	0.03	<0.01	<0.01	<0.01	ND	<0.01	<0.01	<0.01	ND	ND	<0.01	<0.01	0.119322	ND	ND	ND
k28|p443|c636|o637|f638|g639	k__Bacteria|p__Firmicutes|c__Negativicutes|o__Selenomonadales|f__Acidaminococcaceae|g__Acidaminococcus	<0.01	<0.01	<0.01	<0.01	ND	<0.01	<0.01	ND	ND	<0.01	<0.01	ND	ND	ND	4	16.4781	0.355681	0.410269	0.194774	0.272077
k28|p443|c636|o637|f638|g603	k__Bacteria|p__Firmicutes|c__Negativicutes|o__Selenomonadales|f__Acidaminococcaceae|g__Phascolarctobacterium	486.8	610.97	<0.01	<0.01	0.01	<0.01	<0.01	<0.01	ND	<0.01	<0.01	<0.01	ND	ND	411.111	700.059	0.690876	0.0527925	0.0026352	0.0104665
k28|p443|c636|o637|f638|g640	k__Bacteria|p__Firmicutes|c__Negativicutes|o__Selenomonadales|f__Acidaminococcaceae|g__Succiniclasticum	0.13	0.52	<0.01	<0.01	0.37	<0.01	<0.01	0.15	ND	<0.01	<0.01	0.23	ND	ND	<0.01	<0.01	0.280232	ND	ND	ND
k28|p443|c636|o637|f638|g641	k__Bacteria|p__Firmicutes|c__Negativicutes|o__Selenomonadales|f__Acidaminococcaceae|g__unclassified_Acidaminococcaceae	0.13	0.52	<0.01	<0.01	0.37	<0.01	<0.01	0.15	ND	<0.01	<0.01	0.23	ND	ND	<0.01	<0.01	0.280232	ND	ND	ND
k28|p443|c636|o637|f642|g643	k__Bacteria|p__Firmicutes|c__Negativicutes|o__Selenomonadales|f__unclassified_Selenomonadales|g__unclassified_Selenomonadales	0.07	0.26	<0.01	<0.01	0.37	<0.01	<0.01	0.15	ND	<0.01	<0.01	0.23	ND	ND	<0.01	<0.01	0.280232	ND	ND	ND
k28|p443|c636|o637|f598|g644	k__Bacteria|p__Firmicutes|c__Negativicutes|o__Selenomonadales|f__Veillonellaceae|g__Allisonella	15.07	48.32	<0.01	<0.01	0.28	<0.01	<0.01	0.09	ND	<0.01	<0.01	0.15	ND	ND	<0.01	<0.01	0.195764	ND	ND	ND
k28|p443|c636|o637|f598|g600	k__Bacteria|p__Firmicutes|c__Negativicutes|o__Selenomonadales|f__Veillonellaceae|g__Dialister	304.4	562.72	<0.01	<0.01	0.07	<0.01	<0.01	<0.01	ND	<0.01	<0.01	0.01	ND	ND	537.5	881	0.385348	0.0447696	0.0018537	0.00803027
k28|p443|c636|o637|f598|g601	k__Bacteria|p__Firmicutes|c__Negativicutes|o__Selenomonadales|f__Veillonellaceae|g__Megamonas	280.67	815.83	<0.01	<0.01	0.23	<0.01	<0.01	0.06	ND	<0.01	<0.01	0.11	ND	ND	3514.72	9118.76	0.182204	0.195124	0.0423098	0.0849182
k28|p443|c636|o637|f598|g602	k__Bacteria|p__Firmicutes|c__Negativicutes|o__Selenomonadales|f__Veillonellaceae|g__Megasphaera	9.87	28.18	<0.01	<0.01	0.22	<0.01	<0.01	0.06	ND	<0.01	<0.01	0.1	ND	ND	0.166667	0.707107	0.0851188	0.423822	0.207802	0.286007
k28|p443|c636|o637|f598|g645	k__Bacteria|p__Firmicutes|c__Negativicutes|o__Selenomonadales|f__Veillonellaceae|g__Pectinatus	0.27	0.45	<0.01	<0.01	0.05	<0.01	<0.01	<0.01	ND	<0.01	<0.01	0.01	ND	ND	<0.01	<0.01	0.0187909	ND	ND	ND
k28|p443|c636|o637|f598|g646	k__Bacteria|p__Firmicutes|c__Negativicutes|o__Selenomonadales|f__Veillonellaceae|g__Propionispira	0.13	0.35	<0.01	<0.01	0.19	<0.01	<0.01	0.04	ND	<0.01	<0.01	0.08	ND	ND	<0.01	<0.01	0.116905	ND	ND	ND
k28|p443|c636|o637|f598|g647	k__Bacteria|p__Firmicutes|c__Negativicutes|o__Selenomonadales|f__Veillonellaceae|g__Selenomonas	0.47	0.82	<0.01	<0.01	0.05	<0.01	<0.01	<0.01	ND	<0.01	<0.01	0.01	ND	ND	<0.01	<0.01	0.0235274	ND	ND	ND
k28|p443|c636|o637|f598|g648	k__Bacteria|p__Firmicutes|c__Negativicutes|o__Selenomonadales|f__Veillonellaceae|g__unclassified_Veillonellaceae	1.53	5.65	<0.01	<0.01	0.34	<0.01	<0.01	0.13	ND	<0.01	<0.01	0.2	ND	ND	<0.01	<0.01	0.23754	ND	ND	ND
k28|p443|c636|o637|f598|g605	k__Bacteria|p__Firmicutes|c__Negativicutes|o__Selenomonadales|f__Veillonellaceae|g__Veillonella	19.67	33.72	<0.01	<0.01	0.05	<0.01	<0.01	<0.01	ND	<0.01	<0.01	0.01	ND	ND	<0.01	<0.01	0.0176862	ND	ND	ND
k28|p443|c649|o650|f651|g652	k__Bacteria|p__Firmicutes|c__unclassified_Firmicutes|o__unclassified_Firmicutes|f__unclassified_Firmicutes|g__unclassified_Firmicutes	290.33	501.32	<0.01	<0.01	0.05	<0.01	<0.01	<0.01	ND	<0.01	<0.01	0.01	ND	ND	197	521.693	0.412148	0.204071	0.0464753	0.0911782
k28|p653|c654|o655|f656|29	k__Bacteria|p__Fusobacteria|c__Fusobacteriia|o__Fusobacteriales|f__Fusobacteriaceae|__	<0.01	<0.01	<0.01	<0.01	ND	3.83	9.22	0.12	0.15	95.09	393.48	0.36	0.4	0.4	<0.01	<0.01	ND	ND	0.0807833	0.302242
k28|p653|c654|o655|f656|g5	k__Bacteria|p__Fusobacteria|c__Fusobacteriia|o__Fusobacteriales|f__Fusobacteriaceae|g__	<0.01	<0.01	0.15	0.55	0.29	0.23	0.62	0.17	0.73	2.86	8.52	0.21	0.27	0.27	<0.01	<0.01	ND	0.22679	0.115588	0.154027
k28|p653|c654|o655|f656|g657	k__Bacteria|p__Fusobacteria|c__Fusobacteriia|o__Fusobacteriales|f__Fusobacteriaceae|g__Cetobacterium	<0.01	<0.01	<0.01	<0.01	ND	<0.01	<0.01	ND	ND	<0.01	<0.01	ND	ND	ND	<0.01	<0.01	ND	ND	ND	ND
k28|p653|c654|o655|f656|g658	k__Bacteria|p__Fusobacteria|c__Fusobacteriia|o__Fusobacteriales|f__Fusobacteriaceae|g__Fusobacterium	19.87	38.83	83.69	167.68	0.16	33	97.05	0.64	0.2	563.18	2203.41	0.36	0.45	0.45	852.389	3561.52	0.373715	0.467889	0.219603	0.781934
k28|p653|c654|o655|f656|g659	k__Bacteria|p__Fusobacteria|c__Fusobacteriia|o__Fusobacteriales|f__Fusobacteriaceae|g__unclassified_Fusobacteriaceae	<0.01	<0.01	<0.01	<0.01	ND	<0.01	<0.01	ND	ND	<0.01	<0.01	ND	ND	ND	<0.01	<0.01	ND	ND	ND	ND
k28|p653|c654|o655|f660|g661	k__Bacteria|p__Fusobacteria|c__Fusobacteriia|o__Fusobacteriales|f__Leptotrichiaceae|g__Sneathia	0.2	0.77	<0.01	<0.01	0.37	<0.01	<0.01	0.15	ND	<0.01	<0.01	0.23	ND	ND	<0.01	<0.01	0.280232	ND	ND	ND
k28|p662|c31|o12|f4|g5	k__Bacteria|p__GAL15|c__|o__|f__|g__	<0.01	<0.01	<0.01	<0.01	ND	<0.01	<0.01	ND	ND	0.09	0.43	0.42	0.46	0.46	<0.01	<0.01	ND	ND	ND	0.361454
k28|p663|c664|o665|f666|g667	k__Bacteria|p__Gemmatimonadetes|c__Gemmatimonadetes|o__Gemmatimonadales|f__Gemmatimonadaceae|g__Gemmatimonas	7.13	2.58	<0.01	<0.01	<0.01	<0.01	<0.01	<0.01	ND	<0.01	<0.01	<0.01	ND	ND	<0.01	<0.01	4.24322e-13	ND	ND	ND
k28|p668|c369|o370|f371|g669	k__Bacteria|p__Ignavibacteriae|c__Ignavibacteria|o__Ignavibacteriales|f__Ignavibacteriaceae|g__Ignavibacterium	1	1.91	<0.01	<0.01	0.07	<0.01	<0.01	0.01	ND	<0.01	<0.01	0.02	ND	ND	<0.01	<0.01	0.0236303	ND	ND	ND
k28|p670|c671|o672|f673|g674	k__Bacteria|p__Latescibacteria|c__norank_Latescibacteria|o__norank_Latescibacteria|f__norank_Latescibacteria|g__Latescibacteria_genera_incertae_sedis	<0.01	<0.01	<0.01	<0.01	ND	<0.01	<0.01	ND	ND	<0.01	<0.01	ND	ND	ND	<0.01	<0.01	ND	ND	ND	ND
k28|p675|c676|o677|f678|29	k__Bacteria|p__Lentisphaerae|c__[Lentisphaeria]|o__Victivallales|f__Victivallaceae|__	<0.01	<0.01	<0.01	<0.01	ND	0.13	0.73	0.49	0.53	<0.01	<0.01	ND	ND	ND	<0.01	<0.01	ND	ND	0.436835	ND
k28|p675|c676|o677|f678|g5	k__Bacteria|p__Lentisphaerae|c__[Lentisphaeria]|o__Victivallales|f__Victivallaceae|g__	<0.01	<0.01	<0.01	<0.01	ND	1.23	4.26	0.28	0.32	0.09	0.43	0.42	0.46	0.46	<0.01	<0.01	ND	ND	0.219974	0.361454
k28|p675|c676|o677|f678|g679	k__Bacteria|p__Lentisphaerae|c__[Lentisphaeria]|o__Victivallales|f__Victivallaceae|g__Victivallis	<0.01	<0.01	<0.01	<0.01	ND	0.1	0.55	0.49	0.53	<0.01	<0.01	ND	ND	ND	<0.01	<0.01	ND	ND	0.436835	ND
k28|p675|c680|o677|f678|g679	k__Bacteria|p__Lentisphaerae|c__Lentisphaeria|o__Victivallales|f__Victivallaceae|g__Victivallis	13.2	37.2	<0.01	<0.01	0.22	<0.01	<0.01	0.05	ND	<0.01	<0.01	0.1	ND	ND	<0.01	<0.01	0.0874577	ND	ND	ND
k28|p681|c682|o683|f684|g5	k__Bacteria|p__Nitrospirae|c__Nitrospira|o__Nitrospirales|f__[Thermodesulfovibrionaceae]|g__	<0.01	<0.01	<0.01	<0.01	ND	<0.01	<0.01	ND	ND	0.32	1.13	0.29	0.33	0.33	<0.01	<0.01	ND	ND	ND	0.229291
k28|p681|c682|o683|f684|g685	k__Bacteria|p__Nitrospirae|c__Nitrospira|o__Nitrospirales|f__[Thermodesulfovibrionaceae]|g__LCP-6	<0.01	<0.01	<0.01	<0.01	ND	0.07	0.36	0.49	0.53	0.09	0.43	0.42	0.46	0.46	<0.01	<0.01	ND	ND	0.436835	0.361454
k28|p681|c682|o683|f686|g5	k__Bacteria|p__Nitrospirae|c__Nitrospira|o__Nitrospirales|f__Nitrospiraceae|g__	<0.01	<0.01	<0.01	<0.01	ND	<0.01	<0.01	ND	ND	0.09	0.43	0.42	0.46	0.46	<0.01	<0.01	ND	ND	ND	0.361454
k28|p681|c682|o683|f686|g687	k__Bacteria|p__Nitrospirae|c__Nitrospira|o__Nitrospirales|f__Nitrospiraceae|g__Nitrospira	0.27	0.8	<0.01	<0.01	0.24	<0.01	<0.01	0.07	ND	<0.01	<0.01	0.12	ND	ND	<0.01	<0.01	0.165323	ND	ND	ND
k28|p688|c689|o12|f4|g5	k__Bacteria|p__OD1|c__ZB2|o__|f__|g__	<0.01	<0.01	<0.01	<0.01	ND	<0.01	<0.01	ND	ND	0.09	0.43	0.42	0.46	0.46	<0.01	<0.01	ND	ND	ND	0.361454
k28|p690|c691|o692|f4|g5	k__Bacteria|p__OP11|c__WCHB1-64|o__d153|f__|g__	<0.01	<0.01	<0.01	<0.01	ND	<0.01	<0.01	ND	ND	0.09	0.43	0.42	0.46	0.46	<0.01	<0.01	ND	ND	ND	0.361454
k28|p693|c694|o695|f696|g697	k__Bacteria|p__Parcubacteria|c__norank_Parcubacteria|o__norank_Parcubacteria|f__norank_Parcubacteria|g__Parcubacteria_genera_incertae_sedis	<0.01	<0.01	<0.01	<0.01	ND	<0.01	<0.01	ND	ND	<0.01	<0.01	ND	ND	ND	<0.01	<0.01	ND	ND	ND	ND
k28|p698|c699|o700|f701|g5	k__Bacteria|p__Planctomycetes|c__Planctomycetia|o__Gemmatales|f__Gemmataceae|g__	<0.01	<0.01	<0.01	<0.01	ND	<0.01	<0.01	ND	ND	0.27	1.28	0.42	0.46	0.46	<0.01	<0.01	ND	ND	ND	0.361454
k28|p698|c699|o700|f701|g702	k__Bacteria|p__Planctomycetes|c__Planctomycetia|o__Gemmatales|f__Gemmataceae|g__Gemmata	<0.01	<0.01	<0.01	<0.01	ND	<0.01	<0.01	ND	ND	0.18	0.85	0.42	0.46	0.46	<0.01	<0.01	ND	ND	ND	0.361454
k28|p698|c699|o700|f703|g5	k__Bacteria|p__Planctomycetes|c__Planctomycetia|o__Gemmatales|f__Isosphaeraceae|g__	<0.01	<0.01	<0.01	<0.01	ND	<0.01	<0.01	ND	ND	2.5	11.71	0.42	0.46	0.46	<0.01	<0.01	ND	ND	ND	0.361454
k28|p698|c699|o704|f705|g706	k__Bacteria|p__Planctomycetes|c__Planctomycetia|o__Planctomycetales|f__Planctomycetaceae|g__Aquisphaera	0.07	0.26	<0.01	<0.01	0.37	<0.01	<0.01	0.15	ND	<0.01	<0.01	0.23	ND	ND	<0.01	<0.01	0.280232	ND	ND	ND
k28|p698|c699|o704|f705|g707	k__Bacteria|p__Planctomycetes|c__Planctomycetia|o__Planctomycetales|f__Planctomycetaceae|g__Gimesia	0.13	0.52	<0.01	<0.01	0.37	<0.01	<0.01	0.15	ND	<0.01	<0.01	0.23	ND	ND	<0.01	<0.01	0.280232	ND	ND	ND
k28|p698|c699|o704|f705|g708	k__Bacteria|p__Planctomycetes|c__Planctomycetia|o__Planctomycetales|f__Planctomycetaceae|g__Pirellula	0.13	0.52	<0.01	<0.01	0.37	<0.01	<0.01	0.15	ND	<0.01	<0.01	0.23	ND	ND	<0.01	<0.01	0.280232	ND	ND	ND
k28|p698|c699|o704|f705|g709	k__Bacteria|p__Planctomycetes|c__Planctomycetia|o__Planctomycetales|f__Planctomycetaceae|g__Schlesneria	0.07	0.26	<0.01	<0.01	0.37	<0.01	<0.01	0.15	ND	<0.01	<0.01	0.23	ND	ND	<0.01	<0.01	0.280232	ND	ND	ND
k28|p698|c699|o704|f705|g710	k__Bacteria|p__Planctomycetes|c__Planctomycetia|o__Planctomycetales|f__Planctomycetaceae|g__Singulisphaera	<0.01	<0.01	<0.01	<0.01	ND	<0.01	<0.01	ND	ND	<0.01	<0.01	ND	ND	ND	<0.01	<0.01	ND	ND	ND	ND
k28|p698|c699|o704|f705|g711	k__Bacteria|p__Planctomycetes|c__Planctomycetia|o__Planctomycetales|f__Planctomycetaceae|g__Thermogutta	0.13	0.52	<0.01	<0.01	0.37	<0.01	<0.01	0.15	ND	<0.01	<0.01	0.23	ND	ND	<0.01	<0.01	0.124969	ND	ND	ND
k28|p698|c699|o704|f705|g712	k__Bacteria|p__Planctomycetes|c__Planctomycetia|o__Planctomycetales|f__Planctomycetaceae|g__unclassified_Planctomycetaceae	3.53	2.14	<0.01	<0.01	<0.01	<0.01	<0.01	<0.01	ND	<0.01	<0.01	<0.01	ND	ND	1.33333	1.49509	0.000406734	0.00470792	1.58765e-05	0.000219575
k28|p698|c699|o704|f705|g713	k__Bacteria|p__Planctomycetes|c__Planctomycetia|o__Planctomycetales|f__Planctomycetaceae|g__Zavarzinella	<0.01	<0.01	<0.01	<0.01	ND	<0.01	<0.01	ND	ND	<0.01	<0.01	ND	ND	ND	<0.01	<0.01	ND	ND	ND	ND
k28|p698|c714|o715|f4|g5	k__Bacteria|p__Planctomycetes|c__vadinHA49|o__PeHg47|f__|g__	<0.01	<0.01	<0.01	<0.01	ND	0.1	0.55	0.49	0.53	<0.01	<0.01	ND	ND	ND	<0.01	<0.01	ND	ND	0.436835	ND
k28|p716|29|29|29|29	k__Bacteria|p__Proteobacteria|__|__|__|__	<0.01	<0.01	<0.01	<0.01	ND	1	4.94	0.45	0.48	0.18	0.85	0.42	0.46	0.46	<0.01	<0.01	ND	ND	0.389029	0.361454
k28|p716|c717|29|29|29	k__Bacteria|p__Proteobacteria|c__Alphaproteobacteria|__|__|__	<0.01	<0.01	<0.01	<0.01	ND	0.07	0.36	0.49	0.53	0.32	1.49	0.42	0.46	0.46	<0.01	<0.01	ND	ND	0.436835	0.361454
k28|p716|c717|o12|f4|g5	k__Bacteria|p__Proteobacteria|c__Alphaproteobacteria|o__|f__|g__	<0.01	<0.01	0.23	0.83	0.29	0.3	1.02	0.27	0.86	0.23	1.06	0.42	0.97	0.97	<0.01	<0.01	ND	0.22679	0.213322	0.361454
k28|p716|c717|o718|f4|g5	k__Bacteria|p__Proteobacteria|c__Alphaproteobacteria|o__Caulobacterales|f__|g__	<0.01	<0.01	<0.01	<0.01	ND	<0.01	<0.01	ND	ND	0.09	0.43	0.42	0.46	0.46	<0.01	<0.01	ND	ND	ND	0.361454
k28|p716|c717|o718|f719|29	k__Bacteria|p__Proteobacteria|c__Alphaproteobacteria|o__Caulobacterales|f__Caulobacteraceae|__	<0.01	<0.01	0.54	1.93	0.29	<0.01	<0.01	ND	0.12	<0.01	<0.01	ND	0.19	0.19	<0.01	<0.01	ND	0.22679	ND	ND
k28|p716|c717|o718|f719|g5	k__Bacteria|p__Proteobacteria|c__Alphaproteobacteria|o__Caulobacterales|f__Caulobacteraceae|g__	<0.01	<0.01	<0.01	<0.01	ND	0.13	0.73	0.49	0.53	1.91	8.94	0.42	0.46	0.46	<0.01	<0.01	ND	ND	0.436835	0.361454
k28|p716|c717|o718|f719|g720	k__Bacteria|p__Proteobacteria|c__Alphaproteobacteria|o__Caulobacterales|f__Caulobacteraceae|g__Brevundimonas	<0.01	<0.01	<0.01	<0.01	ND	0.3	0.95	0.24	0.28	0.86	2.31	0.16	0.2	0.2	<0.01	<0.01	ND	ND	0.182092	0.11365
k28|p716|c717|o718|f719|g721	k__Bacteria|p__Proteobacteria|c__Alphaproteobacteria|o__Caulobacterales|f__Caulobacteraceae|g__Mycoplana	<0.01	<0.01	0.38	1.38	0.29	<0.01	<0.01	ND	0.12	<0.01	<0.01	ND	0.19	0.19	<0.01	<0.01	ND	0.22679	ND	ND
k28|p716|c717|o718|f719|g722	k__Bacteria|p__Proteobacteria|c__Alphaproteobacteria|o__Caulobacterales|f__Caulobacteraceae|g__Phenylobacterium	0.07	0.26	<0.01	<0.01	0.37	<0.01	<0.01	0.15	ND	0.23	1.06	0.58	0.46	0.46	<0.01	<0.01	0.139027	ND	ND	0.361454
k28|p716|c717|o718|f723|g724	k__Bacteria|p__Proteobacteria|c__Alphaproteobacteria|o__Caulobacterales|f__Hyphomonadaceae|g__Algimonas	0.2	0.77	<0.01	<0.01	0.37	<0.01	<0.01	0.15	ND	<0.01	<0.01	0.23	ND	ND	<0.01	<0.01	0.280232	ND	ND	ND
k28|p716|c717|o725|f4|g5	k__Bacteria|p__Proteobacteria|c__Alphaproteobacteria|o__Ellin329|f__|g__	<0.01	<0.01	0.15	0.55	0.29	<0.01	<0.01	ND	0.12	<0.01	<0.01	ND	0.19	0.19	<0.01	<0.01	ND	0.22679	ND	ND
k28|p716|c717|o726|f727|g728	k__Bacteria|p__Proteobacteria|c__Alphaproteobacteria|o__Parvularculales|f__Parvularculaceae|g__Parvularcula	0.2	0.77	<0.01	<0.01	0.37	<0.01	<0.01	0.15	ND	<0.01	<0.01	0.23	ND	ND	<0.01	<0.01	0.280232	ND	ND	ND
k28|p716|c717|o729|f4|g5	k__Bacteria|p__Proteobacteria|c__Alphaproteobacteria|o__RF32|f__|g__	<0.01	<0.01	66.92	142.31	0.08	635.1	2484.68	0.34	0.43	1.59	4.03	0.14	0.03	0.03	<0.01	<0.01	ND	0.0459999	0.278169	0.095639
k28|p716|c717|o730|29|29	k__Bacteria|p__Proteobacteria|c__Alphaproteobacteria|o__Rhizobiales|__|__	<0.01	<0.01	<0.01	<0.01	ND	0.37	1.67	0.41	0.45	0.09	0.43	0.42	0.46	0.46	<0.01	<0.01	ND	ND	0.350611	0.361454
k28|p716|c717|o730|f4|g5	k__Bacteria|p__Proteobacteria|c__Alphaproteobacteria|o__Rhizobiales|f__|g__	<0.01	<0.01	<0.01	<0.01	ND	<0.01	<0.01	ND	ND	0.14	0.64	0.42	0.46	0.46	<0.01	<0.01	ND	ND	ND	0.361454
k28|p716|c717|o730|f731|29	k__Bacteria|p__Proteobacteria|c__Alphaproteobacteria|o__Rhizobiales|f__Beijerinckiaceae|__	<0.01	<0.01	<0.01	<0.01	ND	<0.01	<0.01	ND	ND	5.09	23.85	0.42	0.46	0.46	<0.01	<0.01	ND	ND	ND	0.361454
k28|p716|c717|o730|f731|g732	k__Bacteria|p__Proteobacteria|c__Alphaproteobacteria|o__Rhizobiales|f__Beijerinckiaceae|g__Methylovirgula	<0.01	<0.01	<0.01	<0.01	ND	<0.01	<0.01	ND	ND	0.32	1.04	0.25	0.29	0.29	<0.01	<0.01	ND	ND	ND	0.193012
k28|p716|c717|o730|f733|29	k__Bacteria|p__Proteobacteria|c__Alphaproteobacteria|o__Rhizobiales|f__Bradyrhizobiaceae|__	<0.01	<0.01	<0.01	<0.01	ND	<0.01	<0.01	ND	ND	0.86	4.05	0.42	0.46	0.46	<0.01	<0.01	ND	ND	ND	0.361454
k28|p716|c717|o730|f733|g5	k__Bacteria|p__Proteobacteria|c__Alphaproteobacteria|o__Rhizobiales|f__Bradyrhizobiaceae|g__	<0.01	<0.01	<0.01	<0.01	ND	<0.01	<0.01	ND	ND	0.14	0.64	0.42	0.46	0.46	<0.01	<0.01	ND	ND	ND	0.361454
k28|p716|c717|o730|f733|g734	k__Bacteria|p__Proteobacteria|c__Alphaproteobacteria|o__Rhizobiales|f__Bradyrhizobiaceae|g__Bosea	1.27	1.67	<0.01	<0.01	0.01	<0.01	<0.01	<0.01	ND	<0.01	<0.01	<0.01	ND	ND	<0.01	<0.01	0.0010492	ND	ND	ND
k28|p716|c717|o730|f733|g735	k__Bacteria|p__Proteobacteria|c__Alphaproteobacteria|o__Rhizobiales|f__Bradyrhizobiaceae|g__Nitrobacter	<0.01	<0.01	<0.01	<0.01	ND	<0.01	<0.01	ND	ND	<0.01	<0.01	ND	ND	ND	<0.01	<0.01	ND	ND	ND	ND
k28|p716|c717|o730|f733|g736	k__Bacteria|p__Proteobacteria|c__Alphaproteobacteria|o__Rhizobiales|f__Bradyrhizobiaceae|g__Rhodoblastus	0.33	0.89	<0.01	<0.01	0.2	<0.01	<0.01	0.04	ND	<0.01	<0.01	0.09	ND	ND	<0.01	<0.01	0.124969	ND	ND	ND
k28|p716|c717|o730|f737|29	k__Bacteria|p__Proteobacteria|c__Alphaproteobacteria|o__Rhizobiales|f__Brucellaceae|__	<0.01	<0.01	<0.01	<0.01	ND	0.1	0.55	0.49	0.53	<0.01	<0.01	ND	ND	ND	<0.01	<0.01	ND	ND	0.436835	ND
k28|p716|c717|o730|f737|g738	k__Bacteria|p__Proteobacteria|c__Alphaproteobacteria|o__Rhizobiales|f__Brucellaceae|g__Ochrobactrum	<0.01	<0.01	<0.01	<0.01	ND	0.2	1.09	0.49	0.53	<0.01	<0.01	ND	ND	ND	<0.01	<0.01	ND	ND	0.436835	ND
k28|p716|c717|o730|f737|g739	k__Bacteria|p__Proteobacteria|c__Alphaproteobacteria|o__Rhizobiales|f__Brucellaceae|g__Pseudochrobactrum	0.07	0.26	<0.01	<0.01	0.37	<0.01	<0.01	0.15	ND	<0.01	<0.01	0.23	ND	ND	<0.01	<0.01	0.280232	ND	ND	ND
k28|p716|c717|o730|f740|29	k__Bacteria|p__Proteobacteria|c__Alphaproteobacteria|o__Rhizobiales|f__Hyphomicrobiaceae|__	<0.01	<0.01	<0.01	<0.01	ND	<0.01	<0.01	ND	ND	1.36	6.39	0.42	0.46	0.46	<0.01	<0.01	ND	ND	ND	0.361454
k28|p716|c717|o730|f740|g741	k__Bacteria|p__Proteobacteria|c__Alphaproteobacteria|o__Rhizobiales|f__Hyphomicrobiaceae|g__Devosia	0.47	0.73	<0.01	<0.01	0.03	<0.01	<0.01	<0.01	ND	<0.01	<0.01	<0.01	ND	ND	<0.01	<0.01	0.0118935	ND	ND	ND
k28|p716|c717|o730|f740|g742	k__Bacteria|p__Proteobacteria|c__Alphaproteobacteria|o__Rhizobiales|f__Hyphomicrobiaceae|g__Maritalea	0.4	0.9	<0.01	<0.01	0.13	<0.01	<0.01	0.02	ND	<0.01	<0.01	0.04	ND	ND	<0.01	<0.01	0.0708949	ND	ND	ND
k28|p716|c717|o730|f740|g743	k__Bacteria|p__Proteobacteria|c__Alphaproteobacteria|o__Rhizobiales|f__Hyphomicrobiaceae|g__Rhodoplanes	<0.01	<0.01	<0.01	<0.01	ND	1.5	8.21	0.49	0.53	47.73	208.96	0.39	0.43	0.43	<0.01	<0.01	ND	ND	0.436835	0.329172
k28|p716|c717|o730|f740|g744	k__Bacteria|p__Proteobacteria|c__Alphaproteobacteria|o__Rhizobiales|f__Hyphomicrobiaceae|g__unclassified_Hyphomicrobiaceae	0.33	0.89	<0.01	<0.01	0.2	<0.01	<0.01	0.04	ND	<0.01	<0.01	0.09	ND	ND	0.111111	0.471405	0.369623	0.423822	0.207802	0.286007
k28|p716|c717|o730|f745|g746	k__Bacteria|p__Proteobacteria|c__Alphaproteobacteria|o__Rhizobiales|f__Methylobacteriaceae|g__Methylobacterium	0.13	0.52	0.92	3.32	0.37	<0.01	<0.01	0.15	0.12	0.5	1.79	0.46	0.61	0.61	<0.01	<0.01	0.280232	0.22679	ND	0.234064
k28|p716|c717|o730|f747|g5	k__Bacteria|p__Proteobacteria|c__Alphaproteobacteria|o__Rhizobiales|f__Methylocystaceae|g__	<0.01	<0.01	<0.01	<0.01	ND	<0.01	<0.01	ND	ND	3.45	16.18	0.42	0.46	0.46	<0.01	<0.01	ND	ND	ND	0.361454
k28|p716|c717|o730|f748|g749	k__Bacteria|p__Proteobacteria|c__Alphaproteobacteria|o__Rhizobiales|f__Phyllobacteriaceae|g__Aquamicrobium	0.13	0.52	<0.01	<0.01	0.37	<0.01	<0.01	0.15	ND	<0.01	<0.01	0.23	ND	ND	<0.01	<0.01	0.280232	ND	ND	ND
k28|p716|c717|o730|f748|g750	k__Bacteria|p__Proteobacteria|c__Alphaproteobacteria|o__Rhizobiales|f__Phyllobacteriaceae|g__unclassified_Phyllobacteriaceae	0.87	0.96	<0.01	<0.01	<0.01	<0.01	<0.01	<0.01	ND	<0.01	<0.01	<0.01	ND	ND	<0.01	<0.01	0.000251922	ND	ND	ND
k28|p716|c717|o730|f751|g752	k__Bacteria|p__Proteobacteria|c__Alphaproteobacteria|o__Rhizobiales|f__Rhizobiaceae|g__Agrobacterium	<0.01	<0.01	<0.01	<0.01	ND	0.6	2.19	0.31	0.34	0.14	0.64	0.42	0.46	0.46	<0.01	<0.01	ND	ND	0.245113	0.361454
k28|p716|c717|o730|f751|g753	k__Bacteria|p__Proteobacteria|c__Alphaproteobacteria|o__Rhizobiales|f__Rhizobiaceae|g__Neorhizobium	0.13	0.52	<0.01	<0.01	0.37	<0.01	<0.01	0.15	ND	<0.01	<0.01	0.23	ND	ND	<0.01	<0.01	0.280232	ND	ND	ND
k28|p716|c717|o730|f751|g754	k__Bacteria|p__Proteobacteria|c__Alphaproteobacteria|o__Rhizobiales|f__Rhizobiaceae|g__Shinella	0.2	0.77	<0.01	<0.01	0.37	<0.01	<0.01	0.15	ND	<0.01	<0.01	0.23	ND	ND	<0.01	<0.01	0.280232	ND	ND	ND
k28|p716|c717|o730|f751|g755	k__Bacteria|p__Proteobacteria|c__Alphaproteobacteria|o__Rhizobiales|f__Rhizobiaceae|g__unclassified_Rhizobiaceae	1.73	1.68	<0.01	<0.01	<0.01	<0.01	<0.01	<0.01	ND	<0.01	<0.01	<0.01	ND	ND	<0.01	<0.01	8.69865e-05	ND	ND	ND
k28|p716|c717|o730|f756|g757	k__Bacteria|p__Proteobacteria|c__Alphaproteobacteria|o__Rhizobiales|f__Rhizobiales_incertae_sedis|g__Alsobacter	0.33	0.72	<0.01	<0.01	0.11	<0.01	<0.01	0.01	ND	<0.01	<0.01	0.03	ND	ND	<0.01	<0.01	0.0589952	ND	ND	ND
k28|p716|c717|o730|f756|g758	k__Bacteria|p__Proteobacteria|c__Alphaproteobacteria|o__Rhizobiales|f__Rhizobiales_incertae_sedis|g__Vasilyevaea	<0.01	<0.01	<0.01	<0.01	ND	<0.01	<0.01	ND	ND	<0.01	<0.01	ND	ND	ND	<0.01	<0.01	ND	ND	ND	ND
k28|p716|c717|o730|f759|29	k__Bacteria|p__Proteobacteria|c__Alphaproteobacteria|o__Rhizobiales|f__Rhodobiaceae|__	<0.01	<0.01	<0.01	<0.01	ND	0.07	0.36	0.49	0.53	<0.01	<0.01	ND	ND	ND	<0.01	<0.01	ND	ND	0.436835	ND
k28|p716|c717|o730|f759|g760	k__Bacteria|p__Proteobacteria|c__Alphaproteobacteria|o__Rhizobiales|f__Rhodobiaceae|g__Anderseniella	0.33	0.81	<0.01	<0.01	0.16	<0.01	<0.01	0.03	ND	<0.01	<0.01	0.06	ND	ND	<0.01	<0.01	0.0482826	ND	ND	ND
k28|p716|c717|o730|f759|g761	k__Bacteria|p__Proteobacteria|c__Alphaproteobacteria|o__Rhizobiales|f__Rhodobiaceae|g__unclassified_Rhodobiaceae	<0.01	<0.01	<0.01	<0.01	ND	<0.01	<0.01	ND	ND	<0.01	<0.01	ND	ND	ND	<0.01	<0.01	ND	ND	ND	ND
k28|p716|c717|o730|f762|g763	k__Bacteria|p__Proteobacteria|c__Alphaproteobacteria|o__Rhizobiales|f__Roseiarcaceae|g__Roseiarcus	0.53	0.98	<0.01	<0.01	0.06	<0.01	<0.01	<0.01	ND	<0.01	<0.01	0.01	ND	ND	<0.01	<0.01	0.0288551	ND	ND	ND
k28|p716|c717|o730|f764|g765	k__Bacteria|p__Proteobacteria|c__Alphaproteobacteria|o__Rhizobiales|f__unclassified_Rhizobiales|g__unclassified_Rhizobiales	8.33	4.32	<0.01	<0.01	<0.01	<0.01	<0.01	<0.01	ND	<0.01	<0.01	<0.01	ND	ND	6.77778	4.86954	0.29772	4.8823e-05	1.58628e-09	1.84905e-07
k28|p716|c717|o766|f723|g5	k__Bacteria|p__Proteobacteria|c__Alphaproteobacteria|o__Rhodobacterales|f__Hyphomonadaceae|g__	<0.01	<0.01	<0.01	<0.01	ND	<0.01	<0.01	ND	ND	0.09	0.43	0.42	0.46	0.46	<0.01	<0.01	ND	ND	ND	0.361454
k28|p716|c717|o766|f767|29	k__Bacteria|p__Proteobacteria|c__Alphaproteobacteria|o__Rhodobacterales|f__Rhodobacteraceae|__	<0.01	<0.01	<0.01	<0.01	ND	<0.01	<0.01	ND	ND	0.09	0.43	0.42	0.46	0.46	<0.01	<0.01	ND	ND	ND	0.361454
k28|p716|c717|o766|f767|g768	k__Bacteria|p__Proteobacteria|c__Alphaproteobacteria|o__Rhodobacterales|f__Rhodobacteraceae|g__Defluviimonas	0.47	0.91	<0.01	<0.01	0.08	<0.01	<0.01	0.01	ND	<0.01	<0.01	0.02	ND	ND	<0.01	<0.01	0.0378127	ND	ND	ND
k28|p716|c717|o766|f767|g769	k__Bacteria|p__Proteobacteria|c__Alphaproteobacteria|o__Rhodobacterales|f__Rhodobacteraceae|g__Gemmobacter	0.67	0.88	<0.01	<0.01	0.01	<0.01	<0.01	<0.01	ND	<0.01	<0.01	<0.01	ND	ND	<0.01	<0.01	0.00356733	ND	ND	ND
k28|p716|c717|o766|f767|g770	k__Bacteria|p__Proteobacteria|c__Alphaproteobacteria|o__Rhodobacterales|f__Rhodobacteraceae|g__Paracoccus	0.6	0.72	<0.01	<0.01	0.01	0.13	0.73	0.04	0.53	<0.01	<0.01	<0.01	ND	ND	<0.01	<0.01	0.00156883	ND	0.436835	ND
k28|p716|c717|o766|f767|g771	k__Bacteria|p__Proteobacteria|c__Alphaproteobacteria|o__Rhodobacterales|f__Rhodobacteraceae|g__Rhodobacter	0.07	0.26	<0.01	<0.01	0.37	<0.01	<0.01	0.15	ND	<0.01	<0.01	0.23	ND	ND	0.333333	1.02899	0.336608	0.274099	0.0858157	0.145266
k28|p716|c717|o766|f767|g772	k__Bacteria|p__Proteobacteria|c__Alphaproteobacteria|o__Rhodobacterales|f__Rhodobacteraceae|g__Roseicyclus	<0.01	<0.01	<0.01	<0.01	ND	<0.01	<0.01	ND	ND	<0.01	<0.01	ND	ND	ND	0.111111	0.471405	0.369623	0.423822	0.207802	0.286007
k28|p716|c717|o766|f767|g773	k__Bacteria|p__Proteobacteria|c__Alphaproteobacteria|o__Rhodobacterales|f__Rhodobacteraceae|g__Ruegeria	0.53	0.73	<0.01	<0.01	0.02	<0.01	<0.01	<0.01	ND	<0.01	<0.01	<0.01	ND	ND	<0.01	<0.01	0.00156883	ND	ND	ND
k28|p716|c717|o766|f767|g774	k__Bacteria|p__Proteobacteria|c__Alphaproteobacteria|o__Rhodobacterales|f__Rhodobacteraceae|g__Tabrizicola	<0.01	<0.01	<0.01	<0.01	ND	<0.01	<0.01	ND	ND	<0.01	<0.01	ND	ND	ND	<0.01	<0.01	ND	ND	ND	ND
k28|p716|c717|o766|f767|g775	k__Bacteria|p__Proteobacteria|c__Alphaproteobacteria|o__Rhodobacterales|f__Rhodobacteraceae|g__unclassified_Rhodobacteraceae	19.33	3.99	<0.01	<0.01	<0.01	<0.01	<0.01	<0.01	ND	<0.01	<0.01	<0.01	ND	ND	10.5556	6.50088	7.68462e-06	5.5235e-06	2.40207e-11	7.0239e-09
k28|p716|c717|o776|f777|g5	k__Bacteria|p__Proteobacteria|c__Alphaproteobacteria|o__Rhodospirillales|f__Acetobacteraceae|g__	<0.01	<0.01	<0.01	<0.01	ND	<0.01	<0.01	ND	ND	2.59	11.05	0.38	0.42	0.42	<0.01	<0.01	ND	ND	ND	0.316488
k28|p716|c717|o776|f777|g778	k__Bacteria|p__Proteobacteria|c__Alphaproteobacteria|o__Rhodospirillales|f__Acetobacteraceae|g__Acetobacter	1.2	1.53	0.15	0.55	0.03	0.4	1.3	0.07	0.54	<0.01	<0.01	<0.01	0.19	0.19	<0.01	<0.01	0.00271763	0.22679	0.193157	ND
k28|p716|c717|o776|f777|g779	k__Bacteria|p__Proteobacteria|c__Alphaproteobacteria|o__Rhodospirillales|f__Acetobacteraceae|g__Acidisphaera	<0.01	<0.01	<0.01	<0.01	ND	<0.01	<0.01	ND	ND	0.09	0.43	0.42	0.46	0.46	<0.01	<0.01	ND	ND	ND	0.361454
k28|p716|c717|o776|f777|g780	k__Bacteria|p__Proteobacteria|c__Alphaproteobacteria|o__Rhodospirillales|f__Acetobacteraceae|g__Belnapia	<0.01	<0.01	<0.01	<0.01	ND	<0.01	<0.01	ND	ND	<0.01	<0.01	ND	ND	ND	<0.01	<0.01	0.280232	ND	ND	ND
k28|p716|c717|o776|f777|g781	k__Bacteria|p__Proteobacteria|c__Alphaproteobacteria|o__Rhodospirillales|f__Acetobacteraceae|g__Gluconacetobacter	5.6	2.75	<0.01	<0.01	<0.01	<0.01	<0.01	<0.01	ND	<0.01	<0.01	<0.01	ND	ND	<0.01	<0.01	1.58199e-10	ND	ND	ND
k28|p716|c717|o776|f777|g782	k__Bacteria|p__Proteobacteria|c__Alphaproteobacteria|o__Rhodospirillales|f__Acetobacteraceae|g__Roseomonas	0.13	0.52	0.23	0.83	0.7	<0.01	<0.01	0.15	0.12	<0.01	<0.01	0.23	0.19	0.19	<0.01	<0.01	0.280232	0.22679	ND	ND
k28|p716|c717|o776|f777|g783	k__Bacteria|p__Proteobacteria|c__Alphaproteobacteria|o__Rhodospirillales|f__Acetobacteraceae|g__unclassified_Acetobacteraceae	4.87	3.43	<0.01	<0.01	<0.01	<0.01	<0.01	<0.01	ND	<0.01	<0.01	<0.01	ND	ND	4.27778	3.42664	0.415756	0.000187591	2.24508e-08	1.44047e-06
k28|p716|c717|o776|f784|g785	k__Bacteria|p__Proteobacteria|c__Alphaproteobacteria|o__Rhodospirillales|f__norank_Rhodospirillales|g__Reyranella	2	1.6	<0.01	<0.01	<0.01	<0.01	<0.01	<0.01	ND	<0.01	<0.01	<0.01	ND	ND	<0.01	<0.01	6.51695e-06	ND	ND	ND
k28|p716|c717|o776|f786|g5	k__Bacteria|p__Proteobacteria|c__Alphaproteobacteria|o__Rhodospirillales|f__Rhodospirillaceae|g__	<0.01	<0.01	<0.01	<0.01	ND	0.4	1.71	0.38	0.42	10.32	42.8	0.37	0.4	0.4	<0.01	<0.01	ND	ND	0.321139	0.303421
k28|p716|c717|o776|f786|g787	k__Bacteria|p__Proteobacteria|c__Alphaproteobacteria|o__Rhodospirillales|f__Rhodospirillaceae|g__Aestuariispira	<0.01	<0.01	<0.01	<0.01	ND	<0.01	<0.01	ND	ND	<0.01	<0.01	ND	ND	ND	<0.01	<0.01	ND	ND	ND	ND
k28|p716|c717|o776|f786|g788	k__Bacteria|p__Proteobacteria|c__Alphaproteobacteria|o__Rhodospirillales|f__Rhodospirillaceae|g__Constrictibacter	0.07	0.26	<0.01	<0.01	0.37	<0.01	<0.01	0.15	ND	<0.01	<0.01	0.23	ND	ND	<0.01	<0.01	0.280232	ND	ND	ND
k28|p716|c717|o776|f786|g789	k__Bacteria|p__Proteobacteria|c__Alphaproteobacteria|o__Rhodospirillales|f__Rhodospirillaceae|g__Telmatospirillum	<0.01	<0.01	<0.01	<0.01	ND	0.1	0.55	0.49	0.53	<0.01	<0.01	ND	ND	ND	<0.01	<0.01	ND	ND	0.436835	ND
k28|p716|c717|o776|f786|g790	k__Bacteria|p__Proteobacteria|c__Alphaproteobacteria|o__Rhodospirillales|f__Rhodospirillaceae|g__unclassified_Rhodospirillaceae	4.47	17.26	<0.01	<0.01	0.37	<0.01	<0.01	0.15	ND	<0.01	<0.01	0.23	ND	ND	<0.01	<0.01	0.280232	ND	ND	ND
k28|p716|c717|o776|f791|g792	k__Bacteria|p__Proteobacteria|c__Alphaproteobacteria|o__Rhodospirillales|f__unclassified_Rhodospirillales|g__unclassified_Rhodospirillales	1.2	1.16	<0.01	<0.01	<0.01	<0.01	<0.01	<0.01	ND	<0.01	<0.01	<0.01	ND	ND	<0.01	<0.01	3.50062e-05	ND	ND	ND
k28|p716|c717|o793|f4|g5	k__Bacteria|p__Proteobacteria|c__Alphaproteobacteria|o__Rickettsiales|f__|g__	<0.01	<0.01	<0.01	<0.01	ND	0.07	0.36	0.49	0.53	<0.01	<0.01	ND	ND	ND	<0.01	<0.01	ND	ND	0.436835	ND
k28|p716|c717|o793|f794|29	k__Bacteria|p__Proteobacteria|c__Alphaproteobacteria|o__Rickettsiales|f__mitochondria|__	<0.01	<0.01	<0.01	<0.01	ND	0.5	2.74	0.49	0.53	<0.01	<0.01	ND	ND	ND	<0.01	<0.01	ND	ND	0.436835	ND
k28|p716|c717|o793|f795|g796	k__Bacteria|p__Proteobacteria|c__Alphaproteobacteria|o__Rickettsiales|f__Rickettsiaceae|g__Wolbachia	<0.01	<0.01	<0.01	<0.01	ND	6.3	27.8	0.4	0.43	0.5	2.34	0.42	0.46	0.46	<0.01	<0.01	ND	ND	0.335718	0.361454
k28|p716|c717|o797|f798|g799	k__Bacteria|p__Proteobacteria|c__Alphaproteobacteria|o__Sphingomonadales|f__Erythrobacteraceae|g__Erythromicrobium	0.13	0.35	<0.01	<0.01	0.19	<0.01	<0.01	0.04	ND	<0.01	<0.01	0.08	ND	ND	<0.01	<0.01	0.116905	ND	ND	ND
k28|p716|c717|o797|f798|g800	k__Bacteria|p__Proteobacteria|c__Alphaproteobacteria|o__Sphingomonadales|f__Erythrobacteraceae|g__unclassified_Erythrobacteraceae	2.47	2.35	<0.01	<0.01	<0.01	<0.01	<0.01	<0.01	ND	<0.01	<0.01	<0.01	ND	ND	<0.01	<0.01	5.0581e-05	ND	ND	ND
k28|p716|c717|o797|f801|g802	k__Bacteria|p__Proteobacteria|c__Alphaproteobacteria|o__Sphingomonadales|f__Sphingomonadaceae|g__Kaistobacter	<0.01	<0.01	<0.01	<0.01	ND	<0.01	<0.01	ND	ND	0.14	0.64	0.42	0.46	0.46	<0.01	<0.01	ND	ND	ND	0.361454
k28|p716|c717|o797|f801|g803	k__Bacteria|p__Proteobacteria|c__Alphaproteobacteria|o__Sphingomonadales|f__Sphingomonadaceae|g__Rhizorhabdus	0.13	0.52	<0.01	<0.01	0.37	<0.01	<0.01	0.15	ND	<0.01	<0.01	0.23	ND	ND	<0.01	<0.01	0.280232	ND	ND	ND
k28|p716|c717|o797|f801|g804	k__Bacteria|p__Proteobacteria|c__Alphaproteobacteria|o__Sphingomonadales|f__Sphingomonadaceae|g__Sphingomonas	<0.01	<0.01	1.69	3.31	0.06	1.47	4.38	0.21	0.83	5.05	16.14	0.24	0.48	0.48	<0.01	<0.01	ND	0.0311994	0.156934	0.184074
k28|p716|c717|o797|f801|g805	k__Bacteria|p__Proteobacteria|c__Alphaproteobacteria|o__Sphingomonadales|f__Sphingomonadaceae|g__Sphingopyxis	0.93	1.41	<0.01	<0.01	0.03	0.07	0.36	<0.01	0.53	<0.01	<0.01	<0.01	ND	ND	<0.01	<0.01	0.00953791	ND	0.436835	ND
k28|p716|c717|o797|f801|g806	k__Bacteria|p__Proteobacteria|c__Alphaproteobacteria|o__Sphingomonadales|f__Sphingomonadaceae|g__unclassified_Sphingomonadaceae	1.13	2.01	<0.01	<0.01	0.06	<0.01	<0.01	<0.01	ND	<0.01	<0.01	0.01	ND	ND	<0.01	<0.01	0.0238925	ND	ND	ND
k28|p716|c717|o797|f807|g808	k__Bacteria|p__Proteobacteria|c__Alphaproteobacteria|o__Sphingomonadales|f__unclassified_Sphingomonadales|g__unclassified_Sphingomonadales	0.13	0.52	<0.01	<0.01	0.37	<0.01	<0.01	0.15	ND	<0.01	<0.01	0.23	ND	ND	0.166667	0.707107	0.880345	0.423822	0.207802	0.286007
k28|p716|c717|o809|f810|g811	k__Bacteria|p__Proteobacteria|c__Alphaproteobacteria|o__unclassified_Alphaproteobacteria|f__unclassified_Alphaproteobacteria|g__unclassified_Alphaproteobacteria	2.33	1.76	<0.01	<0.01	<0.01	<0.01	<0.01	<0.01	ND	<0.01	<0.01	<0.01	ND	ND	0.111111	0.471405	3.88278e-06	0.423822	0.207802	0.286007
k28|p716|c812|29|29|29	k__Bacteria|p__Proteobacteria|c__Betaproteobacteria|__|__|__	<0.01	<0.01	1	3.59	0.29	0.27	1.28	0.44	0.31	0.59	2.15	0.3	0.66	0.66	<0.01	<0.01	ND	0.22679	0.377098	0.2414
k28|p716|c812|o12|f4|g5	k__Bacteria|p__Proteobacteria|c__Betaproteobacteria|o__|f__|g__	<0.01	<0.01	<0.01	<0.01	ND	<0.01	<0.01	ND	ND	0.14	0.64	0.42	0.46	0.46	<0.01	<0.01	ND	ND	ND	0.361454
k28|p716|c812|o813|29|29	k__Bacteria|p__Proteobacteria|c__Betaproteobacteria|o__Burkholderiales|__|__	<0.01	<0.01	0.15	0.55	0.29	3.53	8.83	0.14	0.19	7.73	19.75	0.15	0.19	0.19	<0.01	<0.01	ND	0.22679	0.0926873	0.0986336
k28|p716|c812|o813|f814|g815	k__Bacteria|p__Proteobacteria|c__Betaproteobacteria|o__Burkholderiales|f__Alcaligenaceae|g__Sutterella	<0.01	<0.01	2.62	4.2	0.02	13.77	27.93	0.07	0.18	18.09	35.7	0.06	0.14	0.14	<0.01	<0.01	ND	0.00995517	0.0398534	0.0346092
k28|p716|c812|o813|f814|g816	k__Bacteria|p__Proteobacteria|c__Betaproteobacteria|o__Burkholderiales|f__Alcaligenaceae|g__unclassified_Alcaligenaceae	1.13	1.61	<0.01	<0.01	0.02	<0.01	<0.01	<0.01	ND	<0.01	<0.01	<0.01	ND	ND	<0.01	<0.01	0.00617945	ND	ND	ND
k28|p716|c812|o813|f817|g818	k__Bacteria|p__Proteobacteria|c__Betaproteobacteria|o__Burkholderiales|f__Burkholderiaceae|g__Burkholderia	0.33	0.72	<0.01	<0.01	0.11	<0.01	<0.01	0.01	ND	<0.01	<0.01	0.03	ND	ND	<0.01	<0.01	0.0589952	ND	ND	ND
k28|p716|c812|o813|f817|g819	k__Bacteria|p__Proteobacteria|c__Betaproteobacteria|o__Burkholderiales|f__Burkholderiaceae|g__Lautropia	0.13	0.52	<0.01	<0.01	0.37	<0.01	<0.01	0.15	ND	<0.01	<0.01	0.23	ND	ND	<0.01	<0.01	0.280232	ND	ND	ND
k28|p716|c812|o813|f817|g820	k__Bacteria|p__Proteobacteria|c__Betaproteobacteria|o__Burkholderiales|f__Burkholderiaceae|g__Polynucleobacter	<0.01	<0.01	<0.01	<0.01	ND	<0.01	<0.01	ND	ND	<0.01	<0.01	ND	ND	ND	<0.01	<0.01	ND	ND	ND	ND
k28|p716|c812|o813|f821|29	k__Bacteria|p__Proteobacteria|c__Betaproteobacteria|o__Burkholderiales|f__Comamonadaceae|__	<0.01	<0.01	0.08	0.28	0.29	0.07	0.36	0.49	0.91	0.05	0.21	0.42	0.69	0.69	<0.01	<0.01	ND	0.22679	0.436835	0.361454
k28|p716|c812|o813|f821|g822	k__Bacteria|p__Proteobacteria|c__Betaproteobacteria|o__Burkholderiales|f__Comamonadaceae|g__Comamonas	58.33	14.49	<0.01	<0.01	<0.01	<0.01	<0.01	<0.01	ND	<0.01	<0.01	<0.01	ND	ND	56.0556	12.2112	0.186617	1.745e-15	6.00283e-28	3.27039e-22
k28|p716|c812|o813|f821|g823	k__Bacteria|p__Proteobacteria|c__Betaproteobacteria|o__Burkholderiales|f__Comamonadaceae|g__Delftia	0.27	0.59	<0.01	<0.01	0.12	<0.01	<0.01	0.01	ND	<0.01	<0.01	0.04	ND	ND	<0.01	<0.01	0.0284245	ND	ND	ND
k28|p716|c812|o813|f821|g824	k__Bacteria|p__Proteobacteria|c__Betaproteobacteria|o__Burkholderiales|f__Comamonadaceae|g__Hydrogenophaga	<0.01	<0.01	<0.01	<0.01	ND	<0.01	<0.01	ND	ND	<0.01	<0.01	ND	ND	ND	<0.01	<0.01	0.280232	ND	ND	ND
k28|p716|c812|o813|f821|g825	k__Bacteria|p__Proteobacteria|c__Betaproteobacteria|o__Burkholderiales|f__Comamonadaceae|g__Simplicispira	1.2	1.16	<0.01	<0.01	<0.01	<0.01	<0.01	<0.01	ND	<0.01	<0.01	<0.01	ND	ND	<0.01	<0.01	6.07815e-05	ND	ND	ND
k28|p716|c812|o813|f821|g826	k__Bacteria|p__Proteobacteria|c__Betaproteobacteria|o__Burkholderiales|f__Comamonadaceae|g__unclassified_Comamonadaceae	6.07	5.22	<0.01	<0.01	<0.01	<0.01	<0.01	<0.01	ND	<0.01	<0.01	<0.01	ND	ND	2.83333	2.91548	0.00995257	0.00234313	3.73353e-06	7.29496e-05
k28|p716|c812|o813|f827|29	k__Bacteria|p__Proteobacteria|c__Betaproteobacteria|o__Burkholderiales|f__Oxalobacteraceae|__	<0.01	<0.01	<0.01	<0.01	ND	0.5	1.38	0.18	0.21	1.23	1.98	0.02	0.04	0.04	<0.01	<0.01	ND	ND	0.126762	0.0108151
k28|p716|c812|o813|f827|g828	k__Bacteria|p__Proteobacteria|c__Betaproteobacteria|o__Burkholderiales|f__Oxalobacteraceae|g__Herminiimonas	<0.01	<0.01	<0.01	<0.01	ND	0.17	0.65	0.34	0.37	<0.01	<0.01	ND	ND	ND	<0.01	<0.01	ND	ND	0.274455	ND
k28|p716|c812|o813|f827|g829	k__Bacteria|p__Proteobacteria|c__Betaproteobacteria|o__Burkholderiales|f__Oxalobacteraceae|g__Janthinobacterium	0.2	0.77	<0.01	<0.01	0.37	<0.01	<0.01	0.15	ND	<0.01	<0.01	0.23	ND	ND	<0.01	<0.01	0.280232	ND	ND	ND
k28|p716|c812|o813|f827|g830	k__Bacteria|p__Proteobacteria|c__Betaproteobacteria|o__Burkholderiales|f__Oxalobacteraceae|g__Massilia	3.73	1.6	<0.01	<0.01	<0.01	<0.01	<0.01	<0.01	ND	<0.01	<0.01	<0.01	ND	ND	<0.01	<0.01	7.51987e-12	ND	ND	ND
k28|p716|c812|o813|f827|g831	k__Bacteria|p__Proteobacteria|c__Betaproteobacteria|o__Burkholderiales|f__Oxalobacteraceae|g__Oxalobacter	0.13	0.52	<0.01	<0.01	0.37	<0.01	<0.01	0.15	ND	<0.01	<0.01	0.23	ND	ND	<0.01	<0.01	0.280232	ND	ND	ND
k28|p716|c812|o813|f827|g832	k__Bacteria|p__Proteobacteria|c__Betaproteobacteria|o__Burkholderiales|f__Oxalobacteraceae|g__Ralstonia	<0.01	<0.01	<0.01	<0.01	ND	0.07	0.36	0.49	0.53	0.68	2.6	0.33	0.36	0.36	<0.01	<0.01	ND	ND	0.436835	0.264096
k28|p716|c812|o813|f827|g833	k__Bacteria|p__Proteobacteria|c__Betaproteobacteria|o__Burkholderiales|f__Oxalobacteraceae|g__Telluria	<0.01	<0.01	<0.01	<0.01	ND	<0.01	<0.01	ND	ND	<0.01	<0.01	ND	ND	ND	<0.01	<0.01	ND	ND	ND	ND
k28|p716|c812|o813|f827|g834	k__Bacteria|p__Proteobacteria|c__Betaproteobacteria|o__Burkholderiales|f__Oxalobacteraceae|g__unclassified_Oxalobacteraceae	1.8	1.94	<0.01	<0.01	<0.01	<0.01	<0.01	<0.01	ND	<0.01	<0.01	<0.01	ND	ND	2.5	8.89977	0.826739	0.341653	0.13473	0.204992
k28|p716|c812|o813|f835|g836	k__Bacteria|p__Proteobacteria|c__Betaproteobacteria|o__Burkholderiales|f__Sutterellaceae|g__Parasutterella	1657.8	2060.02	<0.01	<0.01	0.01	<0.01	<0.01	<0.01	ND	<0.01	<0.01	<0.01	ND	ND	907	1520.92	0.244083	0.0494581	0.00229267	0.00942441
k28|p716|c812|o813|f835|g815	k__Bacteria|p__Proteobacteria|c__Betaproteobacteria|o__Burkholderiales|f__Sutterellaceae|g__Sutterella	168.4	437.52	<0.01	<0.01	0.18	<0.01	<0.01	0.04	ND	<0.01	<0.01	0.08	ND	ND	6.5	27.5772	0.0691617	0.423822	0.207802	0.286007
k28|p716|c812|o813|f837|g838	k__Bacteria|p__Proteobacteria|c__Betaproteobacteria|o__Burkholderiales|f__unclassified_Burkholderiales|g__unclassified_Burkholderiales	199.87	418.16	<0.01	<0.01	0.1	<0.01	<0.01	0.01	ND	<0.01	<0.01	0.03	ND	ND	88.1667	213.037	0.299365	0.165158	0.0298	0.0651386
k28|p716|c812|o839|f840|g841	k__Bacteria|p__Proteobacteria|c__Betaproteobacteria|o__Hydrogenophilales|f__Hydrogenophilaceae|g__Thiobacillus	1.07	0.99	<0.01	<0.01	<0.01	<0.01	<0.01	<0.01	ND	<0.01	<0.01	<0.01	ND	ND	0.444444	0.983524	0.0281385	0.130903	0.0182314	0.0449462
k28|p716|c812|o842|f843|g844	k__Bacteria|p__Proteobacteria|c__Betaproteobacteria|o__Neisseriales|f__Neisseriaceae|g__Microvirgula	<0.01	<0.01	<0.01	<0.01	ND	0.17	0.65	0.34	0.37	<0.01	<0.01	ND	ND	ND	<0.01	<0.01	ND	ND	0.274455	ND
k28|p716|c812|o842|f843|g845	k__Bacteria|p__Proteobacteria|c__Betaproteobacteria|o__Neisseriales|f__Neisseriaceae|g__Neisseria	0.47	1.35	<0.01	<0.01	0.23	<0.01	<0.01	0.06	ND	<0.01	<0.01	0.11	ND	ND	<0.01	<0.01	0.152966	ND	ND	ND
k28|p716|c812|o846|f847|29	k__Bacteria|p__Proteobacteria|c__Betaproteobacteria|o__Rhodocyclales|f__Rhodocyclaceae|__	<0.01	<0.01	<0.01	<0.01	ND	0.13	0.73	0.49	0.53	<0.01	<0.01	ND	ND	ND	<0.01	<0.01	ND	ND	0.436835	ND
k28|p716|c812|o846|f847|g848	k__Bacteria|p__Proteobacteria|c__Betaproteobacteria|o__Rhodocyclales|f__Rhodocyclaceae|g__Azospira	0.13	0.52	<0.01	<0.01	0.37	<0.01	<0.01	0.15	ND	<0.01	<0.01	0.23	ND	ND	<0.01	<0.01	0.280232	ND	ND	ND
k28|p716|c812|o846|f847|g849	k__Bacteria|p__Proteobacteria|c__Betaproteobacteria|o__Rhodocyclales|f__Rhodocyclaceae|g__Dechloromonas	0.87	0.96	<0.01	<0.01	<0.01	<0.01	<0.01	<0.01	ND	<0.01	<0.01	<0.01	ND	ND	<0.01	<0.01	0.000251922	ND	ND	ND
k28|p716|c812|o846|f847|g850	k__Bacteria|p__Proteobacteria|c__Betaproteobacteria|o__Rhodocyclales|f__Rhodocyclaceae|g__Ferribacterium	<0.01	<0.01	<0.01	<0.01	ND	<0.01	<0.01	ND	ND	<0.01	<0.01	ND	ND	ND	<0.01	<0.01	ND	ND	ND	ND
k28|p716|c812|o846|f847|g851	k__Bacteria|p__Proteobacteria|c__Betaproteobacteria|o__Rhodocyclales|f__Rhodocyclaceae|g__Methyloversatilis	1.93	1.58	<0.01	<0.01	<0.01	<0.01	<0.01	<0.01	ND	<0.01	<0.01	<0.01	ND	ND	1.94444	2.04284	0.932369	0.00279447	5.37305e-06	9.62812e-05
k28|p716|c812|o846|f847|g852	k__Bacteria|p__Proteobacteria|c__Betaproteobacteria|o__Rhodocyclales|f__Rhodocyclaceae|g__unclassified_Rhodocyclaceae	0.4	1.12	<0.01	<0.01	0.21	<0.01	<0.01	0.05	ND	<0.01	<0.01	0.1	ND	ND	<0.01	<0.01	0.139027	ND	ND	ND
k28|p716|c812|o846|f847|g853	k__Bacteria|p__Proteobacteria|c__Betaproteobacteria|o__Rhodocyclales|f__Rhodocyclaceae|g__Zoogloea	2.67	1.92	<0.01	<0.01	<0.01	<0.01	<0.01	<0.01	ND	<0.01	<0.01	<0.01	ND	ND	1.22222	1.51679	0.0187056	0.00972505	7.25975e-05	0.000695618
k28|p716|c812|o854|f855|g856	k__Bacteria|p__Proteobacteria|c__Betaproteobacteria|o__unclassified_Betaproteobacteria|f__unclassified_Betaproteobacteria|g__unclassified_Betaproteobacteria	4.6	3.65	<0.01	<0.01	<0.01	<0.01	<0.01	<0.01	ND	<0.01	<0.01	<0.01	ND	ND	0.833333	2.81279	0.0011607	0.316349	0.115184	0.181831
k28|p716|c857|o12|f4|g5	k__Bacteria|p__Proteobacteria|c__Deltaproteobacteria|o__|f__|g__	<0.01	<0.01	<0.01	<0.01	ND	<0.01	<0.01	ND	ND	0.41	1.05	0.15	0.18	0.18	<0.01	<0.01	ND	ND	ND	0.100008
k28|p716|c857|o858|f859|g860	k__Bacteria|p__Proteobacteria|c__Deltaproteobacteria|o__Bdellovibrionales|f__Bacteriovoracaceae|g__Halobacteriovorax	0.47	1.05	<0.01	<0.01	0.13	<0.01	<0.01	0.02	ND	<0.01	<0.01	0.04	ND	ND	<0.01	<0.01	0.0704243	ND	ND	ND
k28|p716|c857|o858|f859|g861	k__Bacteria|p__Proteobacteria|c__Deltaproteobacteria|o__Bdellovibrionales|f__Bacteriovoracaceae|g__Peredibacter	0.2	0.77	<0.01	<0.01	0.37	<0.01	<0.01	0.15	ND	<0.01	<0.01	0.23	ND	ND	<0.01	<0.01	0.280232	ND	ND	ND
k28|p716|c857|o858|f862|g863	k__Bacteria|p__Proteobacteria|c__Deltaproteobacteria|o__Bdellovibrionales|f__Bdellovibrionaceae|g__Bdellovibrio	3.67	2.09	<0.01	<0.01	<0.01	<0.01	<0.01	<0.01	ND	<0.01	<0.01	<0.01	ND	ND	<0.01	<0.01	4.47598e-09	ND	ND	ND
k28|p716|c857|o858|f862|g864	k__Bacteria|p__Proteobacteria|c__Deltaproteobacteria|o__Bdellovibrionales|f__Bdellovibrionaceae|g__Vampirovibrio	0.2	0.56	<0.01	<0.01	0.21	<0.01	<0.01	0.05	ND	<0.01	<0.01	0.1	ND	ND	<0.01	<0.01	0.139027	ND	ND	ND
k28|p716|c857|o865|f866|g867	k__Bacteria|p__Proteobacteria|c__Deltaproteobacteria|o__Desulfobacterales|f__Desulfobacteraceae|g__Desulfatiglans	1.33	1.64	<0.01	<0.01	0.01	<0.01	<0.01	<0.01	ND	<0.01	<0.01	<0.01	ND	ND	<0.01	<0.01	0.000539614	ND	ND	ND
k28|p716|c857|o865|f866|g868	k__Bacteria|p__Proteobacteria|c__Deltaproteobacteria|o__Desulfobacterales|f__Desulfobacteraceae|g__Desulfococcus	<0.01	<0.01	<0.01	<0.01	ND	<0.01	<0.01	ND	ND	<0.01	<0.01	ND	ND	ND	<0.01	<0.01	ND	ND	ND	ND
k28|p716|c857|o865|f866|g869	k__Bacteria|p__Proteobacteria|c__Deltaproteobacteria|o__Desulfobacterales|f__Desulfobacteraceae|g__Desulfosarcina	0.27	0.59	<0.01	<0.01	0.12	<0.01	<0.01	0.01	ND	<0.01	<0.01	0.04	ND	ND	<0.01	<0.01	0.0651473	ND	ND	ND
k28|p716|c857|o865|f866|g870	k__Bacteria|p__Proteobacteria|c__Deltaproteobacteria|o__Desulfobacterales|f__Desulfobacteraceae|g__Desulfotignum	0.13	0.52	<0.01	<0.01	0.37	<0.01	<0.01	0.15	ND	<0.01	<0.01	0.23	ND	ND	<0.01	<0.01	0.280232	ND	ND	ND
k28|p716|c857|o865|f866|g871	k__Bacteria|p__Proteobacteria|c__Deltaproteobacteria|o__Desulfobacterales|f__Desulfobacteraceae|g__unclassified_Desulfobacteraceae	1.33	1.59	<0.01	<0.01	0.01	<0.01	<0.01	<0.01	ND	<0.01	<0.01	<0.01	ND	ND	<0.01	<0.01	0.000391151	ND	ND	ND
k28|p716|c857|o865|f872|g873	k__Bacteria|p__Proteobacteria|c__Deltaproteobacteria|o__Desulfobacterales|f__Desulfobulbaceae|g__Desulfobulbus	0.27	0.59	<0.01	<0.01	0.12	<0.01	<0.01	0.01	ND	<0.01	<0.01	0.04	ND	ND	<0.01	<0.01	0.027664	ND	ND	ND
k28|p716|c857|o865|f872|g874	k__Bacteria|p__Proteobacteria|c__Deltaproteobacteria|o__Desulfobacterales|f__Desulfobulbaceae|g__Desulfocapsa	0.27	1.03	<0.01	<0.01	0.37	<0.01	<0.01	0.15	ND	<0.01	<0.01	0.23	ND	ND	<0.01	<0.01	0.280232	ND	ND	ND
k28|p716|c857|o865|f872|g875	k__Bacteria|p__Proteobacteria|c__Deltaproteobacteria|o__Desulfobacterales|f__Desulfobulbaceae|g__Desulfofustis	0.13	0.35	<0.01	<0.01	0.19	<0.01	<0.01	0.04	ND	<0.01	<0.01	0.08	ND	ND	0.388889	1.24328	0.447713	0.290606	0.0967962	0.159225
k28|p716|c857|o865|f872|g876	k__Bacteria|p__Proteobacteria|c__Deltaproteobacteria|o__Desulfobacterales|f__Desulfobulbaceae|g__unclassified_Desulfobulbaceae	1.33	1.99	<0.01	<0.01	0.03	<0.01	<0.01	<0.01	ND	<0.01	<0.01	<0.01	ND	ND	<0.01	<0.01	0.0028026	ND	ND	ND
k28|p716|c857|o865|f877|g878	k__Bacteria|p__Proteobacteria|c__Deltaproteobacteria|o__Desulfobacterales|f__unclassified_Desulfobacterales|g__unclassified_Desulfobacterales	<0.01	<0.01	<0.01	<0.01	ND	<0.01	<0.01	ND	ND	<0.01	<0.01	ND	ND	ND	<0.01	<0.01	ND	ND	ND	ND
k28|p716|c857|o879|f880|g881	k__Bacteria|p__Proteobacteria|c__Deltaproteobacteria|o__Desulfovibrionales|f__Desulfomicrobiaceae|g__Desulfomicrobium	<0.01	<0.01	<0.01	<0.01	ND	<0.01	<0.01	ND	ND	<0.01	<0.01	ND	ND	ND	<0.01	<0.01	ND	ND	ND	ND
k28|p716|c857|o879|f882|29	k__Bacteria|p__Proteobacteria|c__Deltaproteobacteria|o__Desulfovibrionales|f__Desulfovibrionaceae|__	<0.01	<0.01	3.85	13.82	0.29	<0.01	<0.01	ND	0.12	<0.01	<0.01	ND	0.19	0.19	<0.01	<0.01	ND	0.22679	ND	ND
k28|p716|c857|o879|f882|g5	k__Bacteria|p__Proteobacteria|c__Deltaproteobacteria|o__Desulfovibrionales|f__Desulfovibrionaceae|g__	<0.01	<0.01	<0.01	<0.01	ND	0.07	0.36	0.49	0.53	<0.01	<0.01	ND	ND	ND	<0.01	<0.01	ND	ND	0.436835	ND
k28|p716|c857|o879|f882|g883	k__Bacteria|p__Proteobacteria|c__Deltaproteobacteria|o__Desulfovibrionales|f__Desulfovibrionaceae|g__Bilophila	86.27	141.83	0.77	1.72	0.04	0.83	2.24	<0.01	0.97	0.14	0.47	0.01	0.1	0.1	49.4444	57.9363	0.309743	0.00738774	4.16842e-05	0.000381605
k28|p716|c857|o879|f882|g884	k__Bacteria|p__Proteobacteria|c__Deltaproteobacteria|o__Desulfovibrionales|f__Desulfovibrionaceae|g__Desulfobaculum	0.67	2.58	<0.01	<0.01	0.37	<0.01	<0.01	0.15	ND	<0.01	<0.01	0.23	ND	ND	<0.01	<0.01	0.280232	ND	ND	ND
k28|p716|c857|o879|f882|g885	k__Bacteria|p__Proteobacteria|c__Deltaproteobacteria|o__Desulfovibrionales|f__Desulfovibrionaceae|g__Desulfovibrio	47.73	122.68	0.85	2.5	0.19	0.33	1.32	0.04	0.36	0.14	0.64	0.07	0.2	0.2	1.33333	4.39251	0.119879	0.770373	0.262045	0.226889
k28|p716|c857|o879|f882|g886	k__Bacteria|p__Proteobacteria|c__Deltaproteobacteria|o__Desulfovibrionales|f__Desulfovibrionaceae|g__unclassified_Desulfovibrionaceae	2.67	9.48	<0.01	<0.01	0.33	<0.01	<0.01	0.12	ND	<0.01	<0.01	0.19	ND	ND	<0.01	<0.01	0.241569	ND	ND	ND
k28|p716|c857|o879|f887|g888	k__Bacteria|p__Proteobacteria|c__Deltaproteobacteria|o__Desulfovibrionales|f__unclassified_Desulfovibrionales|g__unclassified_Desulfovibrionales	1	3.86	<0.01	<0.01	0.37	<0.01	<0.01	0.15	ND	<0.01	<0.01	0.23	ND	ND	<0.01	<0.01	0.280232	ND	ND	ND
k28|p716|c857|o889|f4|g5	k__Bacteria|p__Proteobacteria|c__Deltaproteobacteria|o__Myxococcales|f__|g__	<0.01	<0.01	<0.01	<0.01	ND	<0.01	<0.01	ND	ND	0.55	2.15	0.34	0.38	0.38	<0.01	<0.01	ND	ND	ND	0.279333
k28|p716|c857|o889|f890|g5	k__Bacteria|p__Proteobacteria|c__Deltaproteobacteria|o__Myxococcales|f__Cystobacteraceae|g__	<0.01	<0.01	<0.01	<0.01	ND	<0.01	<0.01	ND	ND	0.14	0.64	0.42	0.46	0.46	<0.01	<0.01	ND	ND	ND	0.361454
k28|p716|c857|o889|f891|g5	k__Bacteria|p__Proteobacteria|c__Deltaproteobacteria|o__Myxococcales|f__Haliangiaceae|g__	<0.01	<0.01	<0.01	<0.01	ND	<0.01	<0.01	ND	ND	0.18	0.85	0.42	0.46	0.46	<0.01	<0.01	ND	ND	ND	0.361454
k28|p716|c857|o889|f892|g893	k__Bacteria|p__Proteobacteria|c__Deltaproteobacteria|o__Myxococcales|f__Polyangiaceae|g__unclassified_Polyangiaceae	<0.01	<0.01	<0.01	<0.01	ND	<0.01	<0.01	ND	ND	<0.01	<0.01	ND	ND	ND	<0.01	<0.01	ND	ND	ND	ND
k28|p716|c857|o889|f894|g895	k__Bacteria|p__Proteobacteria|c__Deltaproteobacteria|o__Myxococcales|f__unclassified_Nannocystineae|g__unclassified_Nannocystineae	0.13	0.52	<0.01	<0.01	0.37	<0.01	<0.01	0.15	ND	<0.01	<0.01	0.23	ND	ND	<0.01	<0.01	0.280232	ND	ND	ND
k28|p716|c857|o889|f896|g897	k__Bacteria|p__Proteobacteria|c__Deltaproteobacteria|o__Myxococcales|f__unclassified_Sorangiineae|g__unclassified_Sorangiineae	0.13	0.52	<0.01	<0.01	0.37	<0.01	<0.01	0.15	ND	<0.01	<0.01	0.23	ND	ND	<0.01	<0.01	0.280232	ND	ND	ND
k28|p716|c857|o898|f899|g900	k__Bacteria|p__Proteobacteria|c__Deltaproteobacteria|o__norank_Deltaproteobacteria|f__Syntrophorhabdaceae|g__Syntrophorhabdus	0.13	0.52	<0.01	<0.01	0.37	<0.01	<0.01	0.15	ND	<0.01	<0.01	0.23	ND	ND	<0.01	<0.01	0.280232	ND	ND	ND
k28|p716|c857|o901|f902|g903	k__Bacteria|p__Proteobacteria|c__Deltaproteobacteria|o__Syntrophobacterales|f__Syntrophaceae|g__Desulfobacca	<0.01	<0.01	<0.01	<0.01	ND	<0.01	<0.01	ND	ND	<0.01	<0.01	ND	ND	ND	0.166667	0.707107	0.880345	0.423822	0.207802	0.286007
k28|p716|c857|o901|f902|g904	k__Bacteria|p__Proteobacteria|c__Deltaproteobacteria|o__Syntrophobacterales|f__Syntrophaceae|g__Desulfomonile	0.2	0.77	<0.01	<0.01	0.37	<0.01	<0.01	0.15	ND	<0.01	<0.01	0.23	ND	ND	<0.01	<0.01	0.280232	ND	ND	ND
k28|p716|c857|o901|f902|g905	k__Bacteria|p__Proteobacteria|c__Deltaproteobacteria|o__Syntrophobacterales|f__Syntrophaceae|g__Smithella	1.07	1.25	<0.01	<0.01	0.01	<0.01	<0.01	<0.01	ND	<0.01	<0.01	<0.01	ND	ND	0.833333	1.24853	0.294796	0.0292098	0.00074594	0.00404388
k28|p716|c857|o901|f902|g906	k__Bacteria|p__Proteobacteria|c__Deltaproteobacteria|o__Syntrophobacterales|f__Syntrophaceae|g__Syntrophus	0.2	0.77	<0.01	<0.01	0.37	<0.01	<0.01	0.15	ND	<0.01	<0.01	0.23	ND	ND	<0.01	<0.01	0.280232	ND	ND	ND
k28|p716|c857|o901|f902|g907	k__Bacteria|p__Proteobacteria|c__Deltaproteobacteria|o__Syntrophobacterales|f__Syntrophaceae|g__unclassified_Syntrophaceae	1	1.44	<0.01	<0.01	0.02	<0.01	<0.01	<0.01	ND	<0.01	<0.01	<0.01	ND	ND	<0.01	<0.01	0.00667334	ND	ND	ND
k28|p716|c857|o901|f908|g909	k__Bacteria|p__Proteobacteria|c__Deltaproteobacteria|o__Syntrophobacterales|f__Syntrophobacteraceae|g__Desulforhabdus	<0.01	<0.01	<0.01	<0.01	ND	<0.01	<0.01	ND	ND	<0.01	<0.01	ND	ND	ND	<0.01	<0.01	ND	ND	ND	ND
k28|p716|c857|o901|f908|g910	k__Bacteria|p__Proteobacteria|c__Deltaproteobacteria|o__Syntrophobacterales|f__Syntrophobacteraceae|g__unclassified_Syntrophobacteraceae	0.53	0.9	<0.01	<0.01	0.05	<0.01	<0.01	<0.01	ND	<0.01	<0.01	0.01	ND	ND	0.444444	1.04162	0.798344	0.152881	0.0253183	0.0575911
k28|p716|c857|o901|f911|g912	k__Bacteria|p__Proteobacteria|c__Deltaproteobacteria|o__Syntrophobacterales|f__unclassified_Syntrophobacterales|g__unclassified_Syntrophobacterales	0.33	0.72	<0.01	<0.01	0.11	<0.01	<0.01	0.01	ND	<0.01	<0.01	0.03	ND	ND	<0.01	<0.01	0.0589952	ND	ND	ND
k28|p716|c857|o913|f914|g915	k__Bacteria|p__Proteobacteria|c__Deltaproteobacteria|o__unclassified_Deltaproteobacteria|f__unclassified_Deltaproteobacteria|g__unclassified_Deltaproteobacteria	183.6	679.88	<0.01	<0.01	0.35	<0.01	<0.01	0.14	ND	<0.01	<0.01	0.21	ND	ND	<0.01	<0.01	0.259009	ND	ND	ND
k28|p716|c916|o917|f918|g919	k__Bacteria|p__Proteobacteria|c__Epsilonproteobacteria|o__Campylobacterales|f__Campylobacteraceae|g__Arcobacter	1.13	1.74	<0.01	<0.01	0.03	0.7	2.81	0.56	0.39	<0.01	<0.01	<0.01	ND	ND	<0.01	<0.01	0.010365	ND	0.291245	ND
k28|p716|c916|o917|f918|g920	k__Bacteria|p__Proteobacteria|c__Epsilonproteobacteria|o__Campylobacterales|f__Campylobacteraceae|g__Campylobacter	0.4	0.9	<0.01	<0.01	0.13	0.4	1.33	0.97	0.3	0.41	1.09	1	0.2	0.2	<0.01	<0.01	0.0708949	ND	0.201951	0.114035
k28|p716|c916|o917|f918|g921	k__Bacteria|p__Proteobacteria|c__Epsilonproteobacteria|o__Campylobacterales|f__Campylobacteraceae|g__unclassified_Campylobacteraceae	<0.01	<0.01	<0.01	<0.01	ND	<0.01	<0.01	ND	ND	<0.01	<0.01	ND	ND	ND	<0.01	<0.01	ND	ND	ND	ND
k28|p716|c916|o917|f922|g923	k__Bacteria|p__Proteobacteria|c__Epsilonproteobacteria|o__Campylobacterales|f__Helicobacteraceae|g__Sulfurimonas	<0.01	<0.01	<0.01	<0.01	ND	<0.01	<0.01	ND	ND	<0.01	<0.01	ND	ND	ND	<0.01	<0.01	0.280232	ND	ND	ND
k28|p716|c916|o917|f922|g924	k__Bacteria|p__Proteobacteria|c__Epsilonproteobacteria|o__Campylobacterales|f__Helicobacteraceae|g__Sulfurovum	2.4	1.55	<0.01	<0.01	<0.01	<0.01	<0.01	<0.01	ND	<0.01	<0.01	<0.01	ND	ND	<0.01	<0.01	4.9696e-08	ND	ND	ND
k28|p716|c925|29|29|29	k__Bacteria|p__Proteobacteria|c__Gammaproteobacteria|__|__|__	<0.01	<0.01	1	2.72	0.17	0.27	0.83	0.23	0.17	2.5	8.1	0.25	0.54	0.54	<0.01	<0.01	ND	0.11404	0.172515	0.189518
k28|p716|c925|o926|f927|29	k__Bacteria|p__Proteobacteria|c__Gammaproteobacteria|o__Aeromonadales|f__Succinivibrionaceae|__	<0.01	<0.01	<0.01	<0.01	ND	0.17	0.65	0.34	0.37	<0.01	<0.01	ND	ND	ND	<0.01	<0.01	ND	ND	0.274455	ND
k28|p716|c925|o926|f927|g928	k__Bacteria|p__Proteobacteria|c__Gammaproteobacteria|o__Aeromonadales|f__Succinivibrionaceae|g__Succinatimonas	<0.01	<0.01	0.77	2.76	0.29	<0.01	<0.01	ND	0.12	<0.01	<0.01	ND	0.19	0.19	<0.01	<0.01	ND	0.22679	ND	ND
k28|p716|c925|o926|f927|g929	k__Bacteria|p__Proteobacteria|c__Gammaproteobacteria|o__Aeromonadales|f__Succinivibrionaceae|g__Succinivibrio	<0.01	<0.01	<0.01	<0.01	ND	0.27	1.01	0.33	0.36	<0.01	<0.01	ND	ND	ND	<0.01	<0.01	ND	ND	0.26452	ND
k28|p716|c925|o930|f931|g932	k__Bacteria|p__Proteobacteria|c__Gammaproteobacteria|o__Alteromonadales|f__Alteromonadaceae|g__unclassified_Alteromonadaceae	<0.01	<0.01	<0.01	<0.01	ND	<0.01	<0.01	ND	ND	<0.01	<0.01	ND	ND	ND	<0.01	<0.01	ND	ND	ND	ND
k28|p716|c925|o930|f933|g934	k__Bacteria|p__Proteobacteria|c__Gammaproteobacteria|o__Alteromonadales|f__Colwelliaceae|g__Thalassotalea	0.4	1.12	<0.01	<0.01	0.21	<0.01	<0.01	0.05	ND	<0.01	<0.01	0.1	ND	ND	<0.01	<0.01	0.139027	ND	ND	ND
k28|p716|c925|o930|f935|g936	k__Bacteria|p__Proteobacteria|c__Gammaproteobacteria|o__Alteromonadales|f__Pseudoalteromonadaceae|g__unclassified_Pseudoalteromonadaceae	1.33	1.68	<0.01	<0.01	0.01	<0.01	<0.01	<0.01	ND	<0.01	<0.01	<0.01	ND	ND	<0.01	<0.01	0.000682686	ND	ND	ND
k28|p716|c925|o930|f937|g938	k__Bacteria|p__Proteobacteria|c__Gammaproteobacteria|o__Alteromonadales|f__Shewanellaceae|g__Shewanella	62.8	21.83	<0.01	<0.01	<0.01	<0.01	<0.01	<0.01	ND	<0.01	<0.01	<0.01	ND	ND	68.5	34.3379	0.791192	1.82451e-07	4.20276e-14	4.70992e-11
k28|p716|c925|o930|f939|g940	k__Bacteria|p__Proteobacteria|c__Gammaproteobacteria|o__Alteromonadales|f__unclassified_Alteromonadales|g__unclassified_Alteromonadales	0.27	0.8	<0.01	<0.01	0.24	<0.01	<0.01	0.07	ND	<0.01	<0.01	0.12	ND	ND	<0.01	<0.01	0.165323	ND	ND	ND
k28|p716|c925|o941|f942|g943	k__Bacteria|p__Proteobacteria|c__Gammaproteobacteria|o__Cardiobacteriales|f__Cardiobacteriaceae|g__Cardiobacterium	<0.01	<0.01	<0.01	<0.01	ND	<0.01	<0.01	ND	ND	<0.01	<0.01	ND	ND	ND	<0.01	<0.01	ND	ND	ND	ND
k28|p716|c925|o944|f945|g946	k__Bacteria|p__Proteobacteria|c__Gammaproteobacteria|o__Chromatiales|f__Chromatiaceae|g__unclassified_Chromatiaceae	1.87	2.17	<0.01	<0.01	0.01	<0.01	<0.01	<0.01	ND	<0.01	<0.01	<0.01	ND	ND	1.27778	1.56452	0.380955	0.00888285	5.9999e-05	0.000602105
k28|p716|c925|o944|f947|g948	k__Bacteria|p__Proteobacteria|c__Gammaproteobacteria|o__Chromatiales|f__unclassified_Chromatiales|g__unclassified_Chromatiales	3.73	2.1	<0.01	<0.01	<0.01	<0.01	<0.01	<0.01	ND	<0.01	<0.01	<0.01	ND	ND	<0.01	<0.01	1.45675e-08	ND	ND	ND
k28|p716|c925|o949|f950|29	k__Bacteria|p__Proteobacteria|c__Gammaproteobacteria|o__Enterobacteriales|f__Enterobacteriaceae|__	<0.01	<0.01	40.46	51.59	0.01	15.2	17.67	<0.01	0.02	45.27	33.95	<0.01	0.82	0.82	<0.01	<0.01	ND	0.00164911	0.000595662	1.27364e-06
k28|p716|c925|o949|f950|g5	k__Bacteria|p__Proteobacteria|c__Gammaproteobacteria|o__Enterobacteriales|f__Enterobacteriaceae|g__	<0.01	<0.01	<0.01	<0.01	ND	<0.01	<0.01	ND	ND	0.14	0.64	0.42	0.46	0.46	<0.01	<0.01	ND	ND	ND	0.361454
k28|p716|c925|o949|f950|g951	k__Bacteria|p__Proteobacteria|c__Gammaproteobacteria|o__Enterobacteriales|f__Enterobacteriaceae|g__Buttiauxella	24.13	25.29	<0.01	<0.01	<0.01	<0.01	<0.01	<0.01	ND	<0.01	<0.01	<0.01	ND	ND	19.1667	12.055	0.400389	7.579e-06	4.38227e-11	1.12494e-08
k28|p716|c925|o949|f950|g952	k__Bacteria|p__Proteobacteria|c__Gammaproteobacteria|o__Enterobacteriales|f__Enterobacteriaceae|g__Escherichia_Shigella	148.47	179.57	<0.01	<0.01	0.01	<0.01	<0.01	<0.01	ND	<0.01	<0.01	<0.01	ND	ND	1507.89	3017.03	0.0925387	0.0962628	0.00948885	0.0274705
k28|p716|c925|o949|f950|g953	k__Bacteria|p__Proteobacteria|c__Gammaproteobacteria|o__Enterobacteriales|f__Enterobacteriaceae|g__Ishikawaella	<0.01	<0.01	<0.01	<0.01	ND	0.37	1.5	0.36	0.4	0.45	2.13	0.42	0.46	0.46	<0.01	<0.01	ND	ND	0.297876	0.361454
k28|p716|c925|o949|f950|g954	k__Bacteria|p__Proteobacteria|c__Gammaproteobacteria|o__Enterobacteriales|f__Enterobacteriaceae|g__Klebsiella	<0.01	<0.01	0.15	0.55	0.29	<0.01	<0.01	ND	0.12	<0.01	<0.01	ND	0.19	0.19	<0.01	<0.01	ND	0.22679	ND	ND
k28|p716|c925|o949|f950|g955	k__Bacteria|p__Proteobacteria|c__Gammaproteobacteria|o__Enterobacteriales|f__Enterobacteriaceae|g__Morganella	<0.01	<0.01	<0.01	<0.01	ND	<0.01	<0.01	ND	ND	<0.01	<0.01	ND	ND	ND	<0.01	<0.01	ND	ND	ND	ND
k28|p716|c925|o949|f950|g956	k__Bacteria|p__Proteobacteria|c__Gammaproteobacteria|o__Enterobacteriales|f__Enterobacteriaceae|g__Proteus	<0.01	<0.01	<0.01	<0.01	ND	0.17	0.91	0.49	0.53	4.68	17.44	0.31	0.35	0.35	<0.01	<0.01	ND	ND	0.436835	0.252622
k28|p716|c925|o949|f950|g957	k__Bacteria|p__Proteobacteria|c__Gammaproteobacteria|o__Enterobacteriales|f__Enterobacteriaceae|g__Pseudomonas	<0.01	<0.01	<0.01	<0.01	ND	<0.01	<0.01	ND	ND	3	6.67	0.1	0.12	0.12	<0.01	<0.01	ND	ND	ND	0.0591741
k28|p716|c925|o949|f950|g958	k__Bacteria|p__Proteobacteria|c__Gammaproteobacteria|o__Enterobacteriales|f__Enterobacteriaceae|g__Serratia	29.13	7.18	<0.01	<0.01	<0.01	<0.01	<0.01	<0.01	ND	<0.01	<0.01	<0.01	ND	ND	43.6667	28.13	0.109115	1.07871e-05	8.59424e-11	1.90541e-08
k28|p716|c925|o949|f950|g959	k__Bacteria|p__Proteobacteria|c__Gammaproteobacteria|o__Enterobacteriales|f__Enterobacteriaceae|g__Shigella	<0.01	<0.01	0.23	0.83	0.29	<0.01	<0.01	ND	0.12	0.27	0.88	0.25	0.91	0.91	<0.01	<0.01	ND	0.22679	ND	0.18818
k28|p716|c925|o949|f950|g960	k__Bacteria|p__Proteobacteria|c__Gammaproteobacteria|o__Enterobacteriales|f__Enterobacteriaceae|g__unclassified_Enterobacteriaceae	142.6	97.57	<0.01	<0.01	<0.01	<0.01	<0.01	<0.01	ND	<0.01	<0.01	<0.01	ND	ND	523.056	824.871	0.0910562	0.0375271	0.00127224	0.00604741
k28|p716|c925|o961|f962|g5	k__Bacteria|p__Proteobacteria|c__Gammaproteobacteria|o__Legionellales|f__Coxiellaceae|g__	<0.01	<0.01	<0.01	<0.01	ND	<0.01	<0.01	ND	ND	0.09	0.43	0.42	0.46	0.46	<0.01	<0.01	ND	ND	ND	0.361454
k28|p716|c925|o961|f962|g963	k__Bacteria|p__Proteobacteria|c__Gammaproteobacteria|o__Legionellales|f__Coxiellaceae|g__Aquicella	0.13	0.52	<0.01	<0.01	0.37	<0.01	<0.01	0.15	ND	0.27	1.28	0.7	0.46	0.46	<0.01	<0.01	0.280232	ND	ND	0.361454
k28|p716|c925|o961|f964|g965	k__Bacteria|p__Proteobacteria|c__Gammaproteobacteria|o__Legionellales|f__Legionellaceae|g__Legionella	0.13	0.52	<0.01	<0.01	0.37	<0.01	<0.01	0.15	ND	<0.01	<0.01	0.23	ND	ND	<0.01	<0.01	0.280232	ND	ND	ND
k28|p716|c925|o966|f967|g968	k__Bacteria|p__Proteobacteria|c__Gammaproteobacteria|o__Methylococcales|f__Methylococcaceae|g__Methyloparacoccus	0.13	0.52	<0.01	<0.01	0.37	<0.01	<0.01	0.15	ND	<0.01	<0.01	0.23	ND	ND	<0.01	<0.01	0.280232	ND	ND	ND
k28|p716|c925|o966|f967|g969	k__Bacteria|p__Proteobacteria|c__Gammaproteobacteria|o__Methylococcales|f__Methylococcaceae|g__Methylosarcina	<0.01	<0.01	<0.01	<0.01	ND	<0.01	<0.01	ND	ND	<0.01	<0.01	ND	ND	ND	0.111111	0.471405	0.369623	0.423822	0.207802	0.286007
k28|p716|c925|o966|f967|g970	k__Bacteria|p__Proteobacteria|c__Gammaproteobacteria|o__Methylococcales|f__Methylococcaceae|g__unclassified_Methylococcaceae	0.27	0.8	<0.01	<0.01	0.24	<0.01	<0.01	0.07	ND	<0.01	<0.01	0.12	ND	ND	<0.01	<0.01	0.0781206	ND	ND	ND
k28|p716|c925|o971|f972|g973	k__Bacteria|p__Proteobacteria|c__Gammaproteobacteria|o__Oceanospirillales|f__Litoricolaceae|g__Litoricola	0.4	0.73	<0.01	<0.01	0.06	<0.01	<0.01	<0.01	ND	<0.01	<0.01	0.01	ND	ND	<0.01	<0.01	0.0118935	ND	ND	ND
k28|p716|c925|o971|f974|g975	k__Bacteria|p__Proteobacteria|c__Gammaproteobacteria|o__Oceanospirillales|f__Oceanospirillaceae|g__Neptuniibacter	4.67	2.24	<0.01	<0.01	<0.01	<0.01	<0.01	<0.01	ND	<0.01	<0.01	<0.01	ND	ND	3.66667	3.14362	0.332171	0.000401873	1.0293e-07	4.65913e-06
k28|p716|c925|o971|f974|g976	k__Bacteria|p__Proteobacteria|c__Gammaproteobacteria|o__Oceanospirillales|f__Oceanospirillaceae|g__Neptunomonas	0.2	0.77	<0.01	<0.01	0.37	<0.01	<0.01	0.15	ND	<0.01	<0.01	0.23	ND	ND	<0.01	<0.01	0.280232	ND	ND	ND
k28|p716|c925|o971|f974|g977	k__Bacteria|p__Proteobacteria|c__Gammaproteobacteria|o__Oceanospirillales|f__Oceanospirillaceae|g__Oceanospirillum	0.33	0.72	<0.01	<0.01	0.11	<0.01	<0.01	0.01	ND	<0.01	<0.01	0.03	ND	ND	<0.01	<0.01	0.0589952	ND	ND	ND
k28|p716|c925|o978|f979|29	k__Bacteria|p__Proteobacteria|c__Gammaproteobacteria|o__Pasteurellales|f__Pasteurellaceae|__	<0.01	<0.01	0.38	1.38	0.29	0.73	2.13	0.2	0.62	0.64	1.46	0.11	0.64	0.64	<0.01	<0.01	ND	0.22679	0.145835	0.0667494
k28|p716|c925|o978|f979|g980	k__Bacteria|p__Proteobacteria|c__Gammaproteobacteria|o__Pasteurellales|f__Pasteurellaceae|g__Actinobacillus	<0.01	<0.01	2.92	9.91	0.26	1	2.71	0.17	0.3	1.59	5.79	0.3	0.6	0.6	<0.01	<0.01	ND	0.201148	0.120026	0.242026
k28|p716|c925|o978|f979|g981	k__Bacteria|p__Proteobacteria|c__Gammaproteobacteria|o__Pasteurellales|f__Pasteurellaceae|g__Aggregatibacter	0.67	1.75	<0.01	<0.01	0.19	<0.01	<0.01	0.04	ND	<0.01	<0.01	0.08	ND	ND	<0.01	<0.01	0.116905	ND	ND	ND
k28|p716|c925|o978|f979|g982	k__Bacteria|p__Proteobacteria|c__Gammaproteobacteria|o__Pasteurellales|f__Pasteurellaceae|g__Haemophilus	195.73	617.35	<0.01	<0.01	0.27	<0.01	<0.01	0.08	ND	0.27	0.88	0.14	0.28	0.28	<0.01	<0.01	0.182089	ND	ND	0.18818
k28|p716|c925|o978|f979|g983	k__Bacteria|p__Proteobacteria|c__Gammaproteobacteria|o__Pasteurellales|f__Pasteurellaceae|g__unclassified_Pasteurellaceae	5.4	17.06	<0.01	<0.01	0.27	<0.01	<0.01	0.08	ND	<0.01	<0.01	0.14	ND	ND	<0.01	<0.01	0.189285	ND	ND	ND
k28|p716|c925|o984|f985|g986	k__Bacteria|p__Proteobacteria|c__Gammaproteobacteria|o__Pseudomonadales|f__Moraxellaceae|g__Acinetobacter	21.8	5.54	<0.01	<0.01	<0.01	<0.01	<0.01	<0.01	ND	<0.01	<0.01	<0.01	ND	ND	15.1111	7.51382	0.00244896	1.57746e-07	3.22125e-14	3.81458e-11
k28|p716|c925|o984|f985|g987	k__Bacteria|p__Proteobacteria|c__Gammaproteobacteria|o__Pseudomonadales|f__Moraxellaceae|g__unclassified_Moraxellaceae	0.47	1.35	<0.01	<0.01	0.23	<0.01	<0.01	0.06	ND	<0.01	<0.01	0.11	ND	ND	<0.01	<0.01	0.152966	ND	ND	ND
k28|p716|c925|o984|f988|g989	k__Bacteria|p__Proteobacteria|c__Gammaproteobacteria|o__Pseudomonadales|f__Pseudomonadaceae|g__Cellvibrio	0.33	0.89	<0.01	<0.01	0.2	<0.01	<0.01	0.04	ND	<0.01	<0.01	0.09	ND	ND	<0.01	<0.01	0.124969	ND	ND	ND
k28|p716|c925|o984|f988|g957	k__Bacteria|p__Proteobacteria|c__Gammaproteobacteria|o__Pseudomonadales|f__Pseudomonadaceae|g__Pseudomonas	24.33	7.15	0.23	0.6	<0.01	0.47	1.07	<0.01	0.49	1.18	1.63	<0.01	0.06	0.06	24	10.1518	0.662608	9.21209e-09	3.61402e-16	3.15468e-12
k28|p716|c925|o984|f988|g990	k__Bacteria|p__Proteobacteria|c__Gammaproteobacteria|o__Pseudomonadales|f__Pseudomonadaceae|g__Serpens	0.2	0.77	<0.01	<0.01	0.37	<0.01	<0.01	0.15	ND	<0.01	<0.01	0.23	ND	ND	<0.01	<0.01	0.280232	ND	ND	ND
k28|p716|c925|o984|f988|g991	k__Bacteria|p__Proteobacteria|c__Gammaproteobacteria|o__Pseudomonadales|f__Pseudomonadaceae|g__unclassified_Pseudomonadaceae	7.67	7.06	<0.01	<0.01	<0.01	<0.01	<0.01	<0.01	ND	<0.01	<0.01	<0.01	ND	ND	<0.01	<0.01	0.000110701	ND	ND	ND
k28|p716|c925|o984|f992|g993	k__Bacteria|p__Proteobacteria|c__Gammaproteobacteria|o__Pseudomonadales|f__unclassified_Pseudomonadales|g__unclassified_Pseudomonadales	0.13	0.52	<0.01	<0.01	0.37	<0.01	<0.01	0.15	ND	<0.01	<0.01	0.23	ND	ND	<0.01	<0.01	0.280232	ND	ND	ND
k28|p716|c925|o994|f995|g996	k__Bacteria|p__Proteobacteria|c__Gammaproteobacteria|o__Thiotrichales|f__Thiotrichaceae|g__Leucothrix	2.93	1.68	<0.01	<0.01	<0.01	<0.01	<0.01	<0.01	ND	<0.01	<0.01	<0.01	ND	ND	5.77778	3.67112	0.0132551	8.81326e-06	5.8422e-11	1.40888e-08
k28|p716|c925|o997|f998|g999	k__Bacteria|p__Proteobacteria|c__Gammaproteobacteria|o__unclassified_Gammaproteobacteria|f__unclassified_Gammaproteobacteria|g__unclassified_Gammaproteobacteria	8	3.58	<0.01	<0.01	<0.01	<0.01	<0.01	<0.01	ND	<0.01	<0.01	<0.01	ND	ND	0.888889	2.19328	2.25187e-08	0.173792	0.0331757	0.0706439
k28|p716|c925|o1000|f1001|g1002	k__Bacteria|p__Proteobacteria|c__Gammaproteobacteria|o__Vibrionales|f__Vibrionaceae|g__Vibrio	1.47	1.18	<0.01	<0.01	<0.01	<0.01	<0.01	<0.01	ND	<0.01	<0.01	<0.01	ND	ND	<0.01	<0.01	5.16134e-06	ND	ND	ND
k28|p716|c925|o1003|f1004|g5	k__Bacteria|p__Proteobacteria|c__Gammaproteobacteria|o__Xanthomonadales|f__Sinobacteraceae|g__	<0.01	<0.01	<0.01	<0.01	ND	<0.01	<0.01	ND	ND	0.09	0.43	0.42	0.46	0.46	<0.01	<0.01	ND	ND	ND	0.361454
k28|p716|c925|o1003|f1004|g1005	k__Bacteria|p__Proteobacteria|c__Gammaproteobacteria|o__Xanthomonadales|f__Sinobacteraceae|g__Povalibacter	0.2	0.56	<0.01	<0.01	0.21	<0.01	<0.01	0.05	ND	<0.01	<0.01	0.1	ND	ND	<0.01	<0.01	0.139027	ND	ND	ND
k28|p716|c925|o1003|f1004|g1006	k__Bacteria|p__Proteobacteria|c__Gammaproteobacteria|o__Xanthomonadales|f__Sinobacteraceae|g__unclassified_Sinobacteraceae	2.53	1.75	<0.01	<0.01	<0.01	<0.01	<0.01	<0.01	ND	<0.01	<0.01	<0.01	ND	ND	3.05556	2.83823	0.647821	0.000915614	5.44244e-07	1.67372e-05
k28|p716|c925|o1003|f1007|29	k__Bacteria|p__Proteobacteria|c__Gammaproteobacteria|o__Xanthomonadales|f__Xanthomonadaceae|__	<0.01	<0.01	<0.01	<0.01	ND	<0.01	<0.01	ND	ND	0.09	0.43	0.42	0.46	0.46	<0.01	<0.01	ND	ND	ND	0.361454
k28|p716|c925|o1003|f1007|g1008	k__Bacteria|p__Proteobacteria|c__Gammaproteobacteria|o__Xanthomonadales|f__Xanthomonadaceae|g__Luteimonas	1.8	1.53	<0.01	<0.01	<0.01	<0.01	<0.01	<0.01	ND	<0.01	<0.01	<0.01	ND	ND	<0.01	<0.01	4.37376e-05	ND	ND	ND
k28|p716|c925|o1003|f1007|g1009	k__Bacteria|p__Proteobacteria|c__Gammaproteobacteria|o__Xanthomonadales|f__Xanthomonadaceae|g__Pseudoxanthomonas	0.53	0.73	<0.01	<0.01	0.02	<0.01	<0.01	<0.01	ND	<0.01	<0.01	<0.01	ND	ND	<0.01	<0.01	0.00460565	ND	ND	ND
k28|p716|c925|o1003|f1007|g1010	k__Bacteria|p__Proteobacteria|c__Gammaproteobacteria|o__Xanthomonadales|f__Xanthomonadaceae|g__Rudaea	<0.01	<0.01	<0.01	<0.01	ND	<0.01	<0.01	ND	ND	<0.01	<0.01	ND	ND	ND	<0.01	<0.01	ND	ND	ND	ND
k28|p716|c925|o1003|f1007|g1011	k__Bacteria|p__Proteobacteria|c__Gammaproteobacteria|o__Xanthomonadales|f__Xanthomonadaceae|g__Stenotrophomonas	0.47	0.91	<0.01	<0.01	0.08	<0.01	<0.01	0.01	ND	<0.01	<0.01	0.02	ND	ND	<0.01	<0.01	0.0378127	ND	ND	ND
k28|p716|c925|o1003|f1007|g1012	k__Bacteria|p__Proteobacteria|c__Gammaproteobacteria|o__Xanthomonadales|f__Xanthomonadaceae|g__Tahibacter	0.93	1.13	<0.01	<0.01	0.01	<0.01	<0.01	<0.01	ND	<0.01	<0.01	<0.01	ND	ND	<0.01	<0.01	0.00179291	ND	ND	ND
k28|p716|c925|o1003|f1007|g1013	k__Bacteria|p__Proteobacteria|c__Gammaproteobacteria|o__Xanthomonadales|f__Xanthomonadaceae|g__Thermomonas	1.87	1.31	<0.01	<0.01	<0.01	<0.01	<0.01	<0.01	ND	<0.01	<0.01	<0.01	ND	ND	1.77778	1.80051	0.47764	0.00204153	2.81024e-06	5.87354e-05
k28|p716|c925|o1003|f1007|g1014	k__Bacteria|p__Proteobacteria|c__Gammaproteobacteria|o__Xanthomonadales|f__Xanthomonadaceae|g__unclassified_Xanthomonadaceae	1	1.44	<0.01	<0.01	0.02	<0.01	<0.01	<0.01	ND	<0.01	<0.01	<0.01	ND	ND	0.166667	0.707107	0.0257398	0.423822	0.207802	0.286007
k28|p716|c925|o1003|f1007|g1015	k__Bacteria|p__Proteobacteria|c__Gammaproteobacteria|o__Xanthomonadales|f__Xanthomonadaceae|g__Wohlfahrtiimonas	<0.01	<0.01	<0.01	<0.01	ND	<0.01	<0.01	ND	ND	<0.01	<0.01	ND	ND	ND	<0.01	<0.01	ND	ND	ND	ND
k28|p716|c1016|o1017|f1018|g1019	k__Bacteria|p__Proteobacteria|c__Oligoflexia|o__Oligoflexales|f__Oligoflexaceae|g__Oligoflexus	0.27	0.7	<0.01	<0.01	0.19	<0.01	<0.01	0.04	ND	<0.01	<0.01	0.08	ND	ND	<0.01	<0.01	0.116905	ND	ND	ND
k28|p716|c1020|o1021|f4|g5	k__Bacteria|p__Proteobacteria|c__TA18|o__PHOS-HD29|f__|g__	<0.01	<0.01	<0.01	<0.01	ND	0.07	0.36	0.49	0.53	<0.01	<0.01	ND	ND	ND	<0.01	<0.01	ND	ND	0.436835	ND
k28|p716|c1022|o1023|f1024|g1025	k__Bacteria|p__Proteobacteria|c__unclassified_Proteobacteria|o__unclassified_Proteobacteria|f__unclassified_Proteobacteria|g__unclassified_Proteobacteria	9.33	9.72	<0.01	<0.01	<0.01	<0.01	<0.01	<0.01	ND	<0.01	<0.01	<0.01	ND	ND	0.277778	1.17851	0.000477063	0.423822	0.207802	0.286007
k28|p1026|c1027|o1028|f1029|g1030	k__Bacteria|p__Spirochaetes|c__Spirochaetes|o__Sphaerochaetales|f__Sphaerochaetaceae|g__Sphaerochaeta	<0.01	<0.01	<0.01	<0.01	ND	0.13	0.73	0.49	0.53	<0.01	<0.01	ND	ND	ND	<0.01	<0.01	ND	ND	0.436835	ND
k28|p1026|c1027|o1031|f1032|g1033	k__Bacteria|p__Spirochaetes|c__Spirochaetes|o__Spirochaetales|f__Spirochaetaceae|g__Treponema	<0.01	<0.01	<0.01	<0.01	ND	0.07	0.36	0.49	0.53	<0.01	<0.01	ND	ND	ND	<0.01	<0.01	ND	ND	0.436835	ND
k28|p1034|c31|o12|f4|g5	k__Bacteria|p__SR1|c__|o__|f__|g__	<0.01	<0.01	<0.01	<0.01	ND	1.9	5.54	0.2	0.24	<0.01	<0.01	ND	ND	ND	<0.01	<0.01	ND	ND	0.147508	ND
k28|p1035|c1036|o1037|f1038|g1039	k__Bacteria|p__Synergistetes|c__Synergistia|o__Synergistales|f__Aminiphilaceae|g__Aminiphilus	<0.01	<0.01	<0.01	<0.01	ND	0.07	0.36	0.49	0.53	<0.01	<0.01	ND	ND	ND	<0.01	<0.01	ND	ND	0.436835	ND
k28|p1035|c1036|o1037|f1040|g1041	k__Bacteria|p__Synergistetes|c__Synergistia|o__Synergistales|f__Dethiosulfovibrionaceae|g__Aminobacterium	<0.01	<0.01	<0.01	<0.01	ND	<0.01	<0.01	ND	ND	0.23	0.75	0.26	0.29	0.29	<0.01	<0.01	ND	ND	ND	0.197587
k28|p1035|c1036|o1037|f1040|g1042	k__Bacteria|p__Synergistetes|c__Synergistia|o__Synergistales|f__Dethiosulfovibrionaceae|g__Pyramidobacter	<0.01	<0.01	0.77	2.76	0.29	0.4	2.19	0.49	0.62	1.18	4.3	0.3	0.78	0.78	<0.01	<0.01	ND	0.22679	0.436835	0.2414
k28|p1035|c1036|o1037|f1043|g1044	k__Bacteria|p__Synergistetes|c__Synergistia|o__Synergistales|f__Synergistaceae|g__Cloacibacillus	<0.01	<0.01	<0.01	<0.01	ND	0.27	1.46	0.49	0.53	<0.01	<0.01	ND	ND	ND	0.277778	1.17851	0.369623	0.423822	0.996323	0.286007
k28|p1035|c1036|o1037|f1043|g1045	k__Bacteria|p__Synergistetes|c__Synergistia|o__Synergistales|f__Synergistaceae|g__Lactivibrio	0.2	0.77	<0.01	<0.01	0.37	<0.01	<0.01	0.15	ND	<0.01	<0.01	0.23	ND	ND	<0.01	<0.01	0.280232	ND	ND	ND
k28|p1035|c1036|o1037|f1043|g1042	k__Bacteria|p__Synergistetes|c__Synergistia|o__Synergistales|f__Synergistaceae|g__Pyramidobacter	0.4	0.9	<0.01	<0.01	0.13	<0.01	<0.01	0.02	ND	<0.01	<0.01	0.04	ND	ND	<0.01	<0.01	0.0708949	ND	ND	ND
k28|p1035|c1036|o1037|f1043|g1046	k__Bacteria|p__Synergistetes|c__Synergistia|o__Synergistales|f__Synergistaceae|g__Synergistes	<0.01	<0.01	<0.01	<0.01	ND	0.07	0.36	0.49	0.53	<0.01	<0.01	ND	ND	ND	<0.01	<0.01	ND	ND	0.436835	ND
k28|p1035|c1036|o1037|f1043|g1047	k__Bacteria|p__Synergistetes|c__Synergistia|o__Synergistales|f__Synergistaceae|g__Thermovirga	0.2	0.56	<0.01	<0.01	0.21	<0.01	<0.01	0.05	ND	<0.01	<0.01	0.1	ND	ND	<0.01	<0.01	0.139027	ND	ND	ND
k28|p1048|c1049|o1050|f4|g5	k__Bacteria|p__Tenericutes|c__Mollicutes|o__Acholeplasmatales|f__|g__	<0.01	<0.01	<0.01	<0.01	ND	0.07	0.36	0.49	0.53	<0.01	<0.01	ND	ND	ND	<0.01	<0.01	ND	ND	0.436835	ND
k28|p1048|c1049|o1050|f1051|g1052	k__Bacteria|p__Tenericutes|c__Mollicutes|o__Acholeplasmatales|f__Acholeplasmataceae|g__Acholeplasma	<0.01	<0.01	<0.01	<0.01	ND	<0.01	<0.01	ND	ND	<0.01	<0.01	ND	ND	ND	<0.01	<0.01	ND	ND	ND	ND
k28|p1048|c1049|o1053|f1054|g5	k__Bacteria|p__Tenericutes|c__Mollicutes|o__Anaeroplasmatales|f__Anaeroplasmataceae|g__	<0.01	<0.01	<0.01	<0.01	ND	0.13	0.51	0.33	0.36	<0.01	<0.01	ND	ND	ND	<0.01	<0.01	ND	ND	0.26452	ND
k28|p1048|c1049|o1053|f1054|g1055	k__Bacteria|p__Tenericutes|c__Mollicutes|o__Anaeroplasmatales|f__Anaeroplasmataceae|g__Anaeroplasma	<0.01	<0.01	<0.01	<0.01	ND	0.37	1.45	0.34	0.38	<0.01	<0.01	ND	ND	ND	<0.01	<0.01	ND	ND	0.282708	ND
k28|p1048|c1049|o1056|f1057|g1058	k__Bacteria|p__Tenericutes|c__Mollicutes|o__Mycoplasmatales|f__Mycoplasmataceae|g__Mycoplasma	<0.01	<0.01	<0.01	<0.01	ND	5.13	22.14	0.39	0.42	8.41	39.4	0.42	0.46	0.46	<0.01	<0.01	ND	ND	0.324793	0.361454
k28|p1048|c1049|o1059|f4|g5	k__Bacteria|p__Tenericutes|c__Mollicutes|o__RF39|f__|g__	<0.01	<0.01	<0.01	<0.01	ND	0.57	2.16	0.33	0.36	<0.01	<0.01	ND	ND	ND	<0.01	<0.01	ND	ND	0.265394	ND
k28|p1060|c1061|o12|f4|g5	k__Bacteria|p__TM6|c__SJA-4|o__|f__|g__	<0.01	<0.01	<0.01	<0.01	ND	<0.01	<0.01	ND	ND	0.09	0.43	0.42	0.46	0.46	<0.01	<0.01	ND	ND	ND	0.361454
k28|p1062|c1063|o12|f4|g5	k__Bacteria|p__TM7|c__TM7-1|o__|f__|g__	<0.01	<0.01	<0.01	<0.01	ND	<0.01	<0.01	ND	ND	0.09	0.43	0.42	0.46	0.46	<0.01	<0.01	ND	ND	ND	0.361454
k28|p1062|c1064|o12|f4|g5	k__Bacteria|p__TM7|c__TM7-3|o__|f__|g__	<0.01	<0.01	<0.01	<0.01	ND	0.1	0.55	0.49	0.53	0.82	1.46	0.04	0.06	0.06	<0.01	<0.01	ND	ND	0.436835	0.0200068
k28|p1062|c1064|o1065|f1066|g5	k__Bacteria|p__TM7|c__TM7-3|o__CW040|f__F16|g__	<0.01	<0.01	<0.01	<0.01	ND	3.5	11.06	0.24	0.28	<0.01	<0.01	ND	ND	ND	<0.01	<0.01	ND	ND	0.180996	ND
k28|p1062|c1064|o1067|f1068|g5	k__Bacteria|p__TM7|c__TM7-3|o__I025|f__Rs-045|g__	<0.01	<0.01	<0.01	<0.01	ND	<0.01	<0.01	ND	ND	0.09	0.43	0.42	0.46	0.46	<0.01	<0.01	ND	ND	ND	0.361454
k28|p1069|c1070|o1071|f1072|g1073	k__Bacteria|p__unclassified_Bacteria|c__unclassified_Bacteria|o__unclassified_Bacteria|f__unclassified_Bacteria|g__unclassified_Bacteria	295.93	87.56	<0.01	<0.01	<0.01	<0.01	<0.01	<0.01	ND	<0.01	<0.01	<0.01	ND	ND	70.5556	100.48	1.99709e-08	0.022357	0.000422407	0.00263328
k28|p1074|c31|o12|f4|g5	k__Bacteria|p__Verrucomicrobia|c__|o__|f__|g__	<0.01	<0.01	<0.01	<0.01	ND	<0.01	<0.01	ND	ND	0.09	0.43	0.42	0.46	0.46	<0.01	<0.01	ND	ND	ND	0.361454
k28|p1074|c1075|o1076|f1077|g5	k__Bacteria|p__Verrucomicrobia|c__[Pedosphaerae]|o__[Pedosphaerales]|f__[Pedosphaeraceae]|g__	<0.01	<0.01	<0.01	<0.01	ND	<0.01	<0.01	ND	ND	0.14	0.64	0.42	0.46	0.46	<0.01	<0.01	ND	ND	ND	0.361454
k28|p1074|c1075|o1076|f1078|g5	k__Bacteria|p__Verrucomicrobia|c__[Pedosphaerae]|o__[Pedosphaerales]|f__auto67_4W|g__	<0.01	<0.01	<0.01	<0.01	ND	<0.01	<0.01	ND	ND	1.09	5.11	0.42	0.46	0.46	<0.01	<0.01	ND	ND	ND	0.361454
k28|p1074|c1079|o1080|f1081|g5	k__Bacteria|p__Verrucomicrobia|c__[Spartobacteria]|o__[Chthoniobacterales]|f__[Chthoniobacteraceae]|g__	<0.01	<0.01	<0.01	<0.01	ND	<0.01	<0.01	ND	ND	0.09	0.43	0.42	0.46	0.46	<0.01	<0.01	ND	ND	ND	0.361454
k28|p1074|c1079|o1080|f1081|g1082	k__Bacteria|p__Verrucomicrobia|c__[Spartobacteria]|o__[Chthoniobacterales]|f__[Chthoniobacteraceae]|g__Candidatus Xiphinematobacter	<0.01	<0.01	<0.01	<0.01	ND	<0.01	<0.01	ND	ND	0.18	0.85	0.42	0.46	0.46	<0.01	<0.01	ND	ND	ND	0.361454
k28|p1074|c1083|o1084|f1085|g1086	k__Bacteria|p__Verrucomicrobia|c__Opitutae|o__Opitutales|f__Opitutaceae|g__Opitutus	0.13	0.35	<0.01	<0.01	0.19	<0.01	<0.01	0.04	ND	<0.01	<0.01	0.08	ND	ND	<0.01	<0.01	0.116905	ND	ND	ND
k28|p1074|c1083|o1087|f1088|g1089	k__Bacteria|p__Verrucomicrobia|c__Opitutae|o__Puniceicoccales|f__Puniceicoccaceae|g__unclassified_Puniceicoccaceae	0.2	0.56	<0.01	<0.01	0.21	<0.01	<0.01	0.05	ND	<0.01	<0.01	0.1	ND	ND	<0.01	<0.01	0.139027	ND	ND	ND
k28|p1074|c1090|o1091|f1092|g1093	k__Bacteria|p__Verrucomicrobia|c__Spartobacteria|o__norank_Spartobacteria|f__norank_Spartobacteria|g__Spartobacteria_genera_incertae_sedis	0.27	0.7	<0.01	<0.01	0.19	<0.01	<0.01	0.04	ND	<0.01	<0.01	0.08	ND	ND	0.111111	0.471405	0.454788	0.423822	0.207802	0.286007
k28|p1074|c1090|o1091|f1092|g1094	k__Bacteria|p__Verrucomicrobia|c__Spartobacteria|o__norank_Spartobacteria|f__norank_Spartobacteria|g__Terrimicrobium	0.67	1.39	<0.01	<0.01	0.1	<0.01	<0.01	0.01	ND	<0.01	<0.01	0.03	ND	ND	<0.01	<0.01	0.0509268	ND	ND	ND
k28|p1074|c1095|o1096|f1097|g1098	k__Bacteria|p__Verrucomicrobia|c__Subdivision5|o__norank_Subdivision5|f__norank_Subdivision5|g__Subdivision5_genera_incertae_sedis	0.13	0.52	<0.01	<0.01	0.37	<0.01	<0.01	0.15	ND	<0.01	<0.01	0.23	ND	ND	<0.01	<0.01	0.280232	ND	ND	ND
k28|p1074|c1099|o1100|f1101|g1102	k__Bacteria|p__Verrucomicrobia|c__unclassified_Verrucomicrobia|o__unclassified_Verrucomicrobia|f__unclassified_Verrucomicrobia|g__unclassified_Verrucomicrobia	0.07	0.26	<0.01	<0.01	0.37	<0.01	<0.01	0.15	ND	<0.01	<0.01	0.23	ND	ND	<0.01	<0.01	0.280232	ND	ND	ND
k28|p1074|c1103|o1104|f1105|g5	k__Bacteria|p__Verrucomicrobia|c__Verruco-5|o__WCHB1-41|f__RFP12|g__	<0.01	<0.01	<0.01	<0.01	ND	0.1	0.55	0.49	0.53	<0.01	<0.01	ND	ND	ND	<0.01	<0.01	ND	ND	0.436835	ND
k28|p1074|c1106|o1107|f1108|g1109	k__Bacteria|p__Verrucomicrobia|c__Verrucomicrobiae|o__Verrucomicrobiales|f__Verrucomicrobiaceae|g__Akkermansia	92.2	238.43	3.85	11.38	0.2	22.1	93.09	0.15	0.5	4.91	8.48	0.09	0.79	0.79	46.4444	140.853	0.499108	0.311245	0.495496	0.187212
k28|p1074|c1106|o1107|f1108|g1110	k__Bacteria|p__Verrucomicrobia|c__Verrucomicrobiae|o__Verrucomicrobiales|f__Verrucomicrobiaceae|g__Haloferula	0.47	1.05	<0.01	<0.01	0.13	<0.01	<0.01	0.02	ND	<0.01	<0.01	0.04	ND	ND	<0.01	<0.01	0.0704243	ND	ND	ND
k28|p1074|c1106|o1107|f1108|g1111	k__Bacteria|p__Verrucomicrobia|c__Verrucomicrobiae|o__Verrucomicrobiales|f__Verrucomicrobiaceae|g__Luteolibacter	1.33	1.59	<0.01	<0.01	0.01	<0.01	<0.01	<0.01	ND	<0.01	<0.01	<0.01	ND	ND	<0.01	<0.01	0.000754631	ND	ND	ND
k28|p1074|c1106|o1107|f1108|g1112	k__Bacteria|p__Verrucomicrobia|c__Verrucomicrobiae|o__Verrucomicrobiales|f__Verrucomicrobiaceae|g__Prosthecobacter	1.2	1.33	<0.01	<0.01	<0.01	<0.01	<0.01	<0.01	ND	<0.01	<0.01	<0.01	ND	ND	1.72222	2.16403	0.939777	0.0105568	8.62971e-05	0.000792887
k28|p1074|c1106|o1107|f1108|g1113	k__Bacteria|p__Verrucomicrobia|c__Verrucomicrobiae|o__Verrucomicrobiales|f__Verrucomicrobiaceae|g__unclassified_Verrucomicrobiaceae	0.13	0.52	<0.01	<0.01	0.37	<0.01	<0.01	0.15	ND	<0.01	<0.01	0.23	ND	ND	<0.01	<0.01	0.280232	ND	ND	ND
k28|p1114|c31|o12|f4|g5	k__Bacteria|p__WPS-2|c__|o__|f__|g__	<0.01	<0.01	0.15	0.55	0.29	0.33	1.27	0.33	0.65	4.45	19.98	0.4	0.46	0.46	<0.01	<0.01	ND	0.22679	0.26452	0.340811

## Sheet: SI 4
Family Taxa	Publication Title	PMID	Species	Journal	Trend	Our finding	内容3	内容4
Barnesiellaceae	Adaptogenic flower buds exert cancer preventive effects by enhancing the SCFA-producers, strengthening the epithelial tight junction complex and immune responses	32502642	Mice	Pharmacol. Res. 2020-09-01;159:104809.	Decrease in Colon Polyps	Significantly decreased in Colon Polyps, Alcoholic Fatty Liver Disease and Ulcerative Colitis
Clostridiaceae	The gut microbiota in conventional and serrated precursors of colorectal cancer	28038683	Human	Microbiome. 2016-12-30;4(1):69.	Decreased in Colorectal Cancer	Significantly increased in Colon Polyps and Ulcerative Colitis; Non-significantly increased in lcoholic Fatty Liver Disease
Clostridiaceae	Macrophage depletion using clodronate liposomes decreases tumorigenesis and alters gut microbiota in the AOM/DSS mouse model of colon cancer	29025731	Mice	AM J PHYSIOL-GASTR L. 2018-01-01;314(1):G22-G31.	Decreased in Colorectal Cancer	Significantly increased in Colon Polyps and Ulcerative Colitis; Non-significantly increased in lcoholic Fatty Liver Disease
Clostridiaceae	Novel microbiome signatures for non- invasive diagnosis of adenoma recurrence after colonoscopic polypectomy	35224756	Human	ALIMENT PHARM THERAP. 2022-04-01;55(7):847-855.	Increased in Colorectal Cancer	Significantly increased in Colon Polyps and Ulcerative Colitis; Non-significantly increased in lcoholic Fatty Liver Disease
Clostridiaceae	Role of Clostridium perfringens Enterotoxin on YAP Activation in Colonic Sessile Serrated Adenoma/Polyps with Dysplasia	32481659	Human	Int J Mol Sci. 2020-05-28;21(11)	Increased in Colorectal Cancer	Significantly increased in Colon Polyps and Ulcerative Colitis; Non-significantly increased in lcoholic Fatty Liver Disease
Enterobacteriaceae	Genetic diversity, phylogroup distribution and virulence gene profile of pks positive Escherichia coli colonizing human intestinal polyps.	28987619	Human	MICROB PATHOGENESIS. 2017-11-01;112:274-278.	Increased in Colon Polyps	Significantly decreased in Colon Polyps, Alcoholic Fatty Liver Disease and Ulcerative Colitis
Enterobacteriaceae	Shifts of Faecal Microbiota During Sporadic Colorectal Carcinogenesis	29985435	Human	Sci Rep. 2018-07-09;8(1):10329.	Increased in Colorectal Cancer	Significantly decreased in Colon Polyps, Alcoholic Fatty Liver Disease and Ulcerative Colitis
Lachnospiraceae	The gut microbiota in conventional and serrated precursors of colorectal cancer.	28038683	Human	Microbiome. 2016-12-30;4(1):69.	Increased in Colorectal Cancer	Significantly decreased in Colon Polyps, Alcoholic Fatty Liver Disease; Non-significantly decreased in Ulcerative Colitis
Lachnospiraceae	: Microbial dynamics with CRC progression: a study of the mucosal microbiota at multiple sites in cancers, adenomatous polyps, and healthy controls.	36703031	Human	EUR J CLIN MICROBIOL. 2023-03-01;42(3):305-322.	Some unclassified members elevated in Colon Polyps and Colorectal Cancer	Significantly decreased in Colon Polyps, Alcoholic Fatty Liver Disease; Non-significantly decreased in Ulcerative Colitis
Prevotellaceae	Traditional Processed Meat Products Re-designed Towards Inulin-rich Functional Foods Reduce Polyps in Two Colorectal Cancer Animal Models.	31616028	Mice	Sci Rep. 2019-10-15;9(1):14783.	Increased in Colorectal Cancer	Significantly decreased in Colon Polyps, Alcoholic Fatty Liver Disease; Non-significantly decreased in Ulcerative Colitis
Ruminococcaceae	The gut microbiota in conventional and serrated precursors of colorectal cancer.	28038683	Human	Microbiome. 2016-12-30;4(1):69.	Decreased in Colorectal Cancer	Significantly decreased in Colon Polyps, Alcoholic Fatty Liver Disease; Non-significantly decreased in Ulcerative Colitis
Veillonellaceae	Dysregulated Free Fatty Acid Receptor 2 Exacerbates Colonic Adenoma Formation in Apc Min/+ Mice: Relation to Metabolism and Gut Microbiota Composition.	33842404	Mice	J CANCER PREV. 2021-03-30;26(1):32-40.	Increased in Colorectal Cancer	Significantly decreased in Colon Polyps, Alcoholic Fatty Liver Disease and Ulcerative Colitis
